# Supplementary material for: Multiomics analysis of naturally efficacious lipid nanoparticle coronas reveals high-density lipoprotein is necessary for their function
Source: Nat Commun. 2023 Jul 6;14:4007. doi: 10.1038/s41467-023-39768-9 (PMC10325984; doi:10.1038/s41467-023-39768-9)
Supplement: Supplementary file 13 — Source Data [file 41467_2023_39768_MOESM13_ESM.xlsx]

## Sheet: Fig 1b
Timepoint (h)	Cy5	Cell line	Dose (ng)	Plasma Type	Plasma Ratio
1	37.9086	H4-II-E-C3	0	Lean	0
1	36.9173	H4-II-E-C3	0	Lean	0
1	36.2296	H4-II-E-C3	0	Lean	0
1	38.5126	Huh7	0	Lean	0
1	38.7284	Huh7	0	Lean	0
1	43.5576	Huh7	0	Lean	0
1	51.6138	McA-RH-7777	0	Lean	0
1	52.7987	McA-RH-7777	0	Lean	0
1	55.6504	McA-RH-7777	0	Lean	0
1	35.5639	NRK-49F	0	Lean	0
1	35.9451	NRK-49F	0	Lean	0
1	36.1468	NRK-49F	0	Lean	0
1	63.5226	H4-II-E-C3	25	Lean	0
1	59.1814	H4-II-E-C3	25	Lean	0
1	58.8897	H4-II-E-C3	25	Lean	0
1	70.2269	Huh7	25	Lean	0
1	76.7015	Huh7	25	Lean	0
1	67.2851	Huh7	25	Lean	0
1	80.3201	McA-RH-7777	25	Lean	0
1	77.0098	McA-RH-7777	25	Lean	0
1	77.1223	McA-RH-7777	25	Lean	0
1	54.5708	NRK-49F	25	Lean	0
1	54.8531	NRK-49F	25	Lean	0
1	56.2385	NRK-49F	25	Lean	0
1	81.155	H4-II-E-C3	50	Lean	0
1	84.3922	H4-II-E-C3	50	Lean	0
1	86.3896	H4-II-E-C3	50	Lean	0
1	102.743	Huh7	50	Lean	0
1	97.8917	Huh7	50	Lean	0
1	94.8288	Huh7	50	Lean	0
1	125.519	McA-RH-7777	50	Lean	0
1	101.951	McA-RH-7777	50	Lean	0
1	98.9574	McA-RH-7777	50	Lean	0
1	82.2777	NRK-49F	50	Lean	0
1	80.8467	NRK-49F	50	Lean	0
1	79.8441	NRK-49F	50	Lean	0
1	121.889	H4-II-E-C3	100	Lean	0
1	119.971	H4-II-E-C3	100	Lean	0
1	128.777	H4-II-E-C3	100	Lean	0
1	156.351	Huh7	100	Lean	0
1	146.278	Huh7	100	Lean	0
1	156.912	Huh7	100	Lean	0
1	159.44	McA-RH-7777	100	Lean	0
1	152.707	McA-RH-7777	100	Lean	0
1	152.894	McA-RH-7777	100	Lean	0
1	129.25	NRK-49F	100	Lean	0
1	123.448	NRK-49F	100	Lean	0
1	124.469	NRK-49F	100	Lean	0
1	212.344	H4-II-E-C3	200	Lean	0
1	183.818	H4-II-E-C3	200	Lean	0
1	204.409	H4-II-E-C3	200	Lean	0
1	270.719	Huh7	200	Lean	0
1	239.97	Huh7	200	Lean	0
1	242.482	Huh7	200	Lean	0
1	235.998	McA-RH-7777	200	Lean	0
1	239.496	McA-RH-7777	200	Lean	0
1	250.085	McA-RH-7777	200	Lean	0
1	241.186	NRK-49F	200	Lean	0
1	228.404	NRK-49F	200	Lean	0
1	243.488	NRK-49F	200	Lean	0
1	448.679	H4-II-E-C3	400	Lean	0
1	451.938	H4-II-E-C3	400	Lean	0
1	491.385	Huh7	400	Lean	0
1	440.589	Huh7	400	Lean	0
1	461.395	McA-RH-7777	400	Lean	0
1	438.408	McA-RH-7777	400	Lean	0
1	436.053	McA-RH-7777	400	Lean	0
1	468.104	NRK-49F	400	Lean	0
1	464.179	NRK-49F	400	Lean	0
1	447.77	NRK-49F	400	Lean	0
1	37.6731	H4-II-E-C3	0	Obese	0
1	36.2657	H4-II-E-C3	0	Obese	0
1	36.5834	H4-II-E-C3	0	Obese	0
1	37.628	Huh7	0	Obese	0
1	37.9176	Huh7	0	Obese	0
1	41.174	Huh7	0	Obese	0
1	47.8054	McA-RH-7777	0	Obese	0
1	50.636	McA-RH-7777	0	Obese	0
1	48.8444	McA-RH-7777	0	Obese	0
1	35.7282	NRK-49F	0	Obese	0
1	35.9719	NRK-49F	0	Obese	0
1	36.63	NRK-49F	0	Obese	0
1	59.4705	H4-II-E-C3	25	Obese	0
1	59.5507	H4-II-E-C3	25	Obese	0
1	59.2156	H4-II-E-C3	25	Obese	0
1	80.6145	Huh7	25	Obese	0
1	69.0819	Huh7	25	Obese	0
1	63.4362	Huh7	25	Obese	0
1	78.4405	McA-RH-7777	25	Obese	0
1	77.0755	McA-RH-7777	25	Obese	0
1	91.2367	McA-RH-7777	25	Obese	0
1	55.9035	NRK-49F	25	Obese	0
1	55.8526	NRK-49F	25	Obese	0
1	56.2481	NRK-49F	25	Obese	0
1	88.5204	H4-II-E-C3	50	Obese	0
1	83.6606	H4-II-E-C3	50	Obese	0
1	86.384	H4-II-E-C3	50	Obese	0
1	93.6294	Huh7	50	Obese	0
1	97.7518	Huh7	50	Obese	0
1	85.7878	Huh7	50	Obese	0
1	99.6323	McA-RH-7777	50	Obese	0
1	118.245	McA-RH-7777	50	Obese	0
1	98.4482	McA-RH-7777	50	Obese	0
1	85.4541	NRK-49F	50	Obese	0
1	79.9255	NRK-49F	50	Obese	0
1	90.4224	NRK-49F	50	Obese	0
1	144.309	H4-II-E-C3	100	Obese	0
1	117.605	H4-II-E-C3	100	Obese	0
1	137.822	H4-II-E-C3	100	Obese	0
1	124.754	Huh7	100	Obese	0
1	154.504	Huh7	100	Obese	0
1	116.793	Huh7	100	Obese	0
1	144.565	McA-RH-7777	100	Obese	0
1	154.182	McA-RH-7777	100	Obese	0
1	147.395	McA-RH-7777	100	Obese	0
1	129.538	NRK-49F	100	Obese	0
1	139.041	NRK-49F	100	Obese	0
1	123.62	NRK-49F	100	Obese	0
1	290.63	H4-II-E-C3	200	Obese	0
1	450.083	H4-II-E-C3	200	Obese	0
1	218.604	H4-II-E-C3	200	Obese	0
1	232.979	H4-II-E-C3	200	Obese	0
1	460.288	Huh7	200	Obese	0
1	262.517	Huh7	200	Obese	0
1	251.584	Huh7	200	Obese	0
1	275.363	Huh7	200	Obese	0
1	240.87	McA-RH-7777	200	Obese	0
1	248.756	McA-RH-7777	200	Obese	0
1	241.142	McA-RH-7777	200	Obese	0
1	235.142	NRK-49F	200	Obese	0
1	231.812	NRK-49F	200	Obese	0
1	234.914	NRK-49F	200	Obese	0
1	475.993	H4-II-E-C3	400	Obese	0
1	455.588	H4-II-E-C3	400	Obese	0
1	464.02	Huh7	400	Obese	0
1	492.066	Huh7	400	Obese	0
1	731.705	McA-RH-7777	400	Obese	0
1	524.515	McA-RH-7777	400	Obese	0
1	515.73	McA-RH-7777	400	Obese	0
1	460.241	NRK-49F	400	Obese	0
1	490.472	NRK-49F	400	Obese	0
1	480.008	NRK-49F	400	Obese	0
1	37.6023	H4-II-E-C3	0	Lean	1
1	39.3955	H4-II-E-C3	0	Lean	1
1	39.7438	H4-II-E-C3	0	Lean	1
1	38.1038	Huh7	0	Lean	1
1	38.2861	Huh7	0	Lean	1
1	39.3482	Huh7	0	Lean	1
1	51.0194	McA-RH-7777	0	Lean	1
1	46.2828	McA-RH-7777	0	Lean	1
1	42.3654	McA-RH-7777	0	Lean	1
1	37.2327	NRK-49F	0	Lean	1
1	38.7208	NRK-49F	0	Lean	1
1	37.5063	NRK-49F	0	Lean	1
1	53.4886	H4-II-E-C3	25	Lean	1
1	52.4781	H4-II-E-C3	25	Lean	1
1	59.0574	H4-II-E-C3	25	Lean	1
1	83.4098	Huh7	25	Lean	1
1	67.7411	Huh7	25	Lean	1
1	78.7253	Huh7	25	Lean	1
1	101.695	McA-RH-7777	25	Lean	1
1	89.0897	McA-RH-7777	25	Lean	1
1	72.3129	McA-RH-7777	25	Lean	1
1	53.8147	NRK-49F	25	Lean	1
1	48.5331	NRK-49F	25	Lean	1
1	52.9785	NRK-49F	25	Lean	1
1	56.3003	H4-II-E-C3	50	Lean	1
1	67.1011	H4-II-E-C3	50	Lean	1
1	53.8189	H4-II-E-C3	50	Lean	1
1	88.8072	Huh7	50	Lean	1
1	102.186	Huh7	50	Lean	1
1	87.973	Huh7	50	Lean	1
1	118.051	McA-RH-7777	50	Lean	1
1	129.654	McA-RH-7777	50	Lean	1
1	122.022	McA-RH-7777	50	Lean	1
1	69.9091	NRK-49F	50	Lean	1
1	70.0932	NRK-49F	50	Lean	1
1	70.5675	NRK-49F	50	Lean	1
1	109.459	H4-II-E-C3	100	Lean	1
1	111.754	H4-II-E-C3	100	Lean	1
1	116.149	H4-II-E-C3	100	Lean	1
1	111.021	Huh7	100	Lean	1
1	112.06	Huh7	100	Lean	1
1	93.9325	Huh7	100	Lean	1
1	149.146	McA-RH-7777	100	Lean	1
1	144.926	McA-RH-7777	100	Lean	1
1	125.444	McA-RH-7777	100	Lean	1
1	73.06	NRK-49F	100	Lean	1
1	83.4893	NRK-49F	100	Lean	1
1	73.4466	NRK-49F	100	Lean	1
1	147.805	H4-II-E-C3	200	Lean	1
1	163.101	H4-II-E-C3	200	Lean	1
1	170.929	H4-II-E-C3	200	Lean	1
1	191.274	Huh7	200	Lean	1
1	267.631	Huh7	200	Lean	1
1	251.687	Huh7	200	Lean	1
1	237.214	McA-RH-7777	200	Lean	1
1	221.328	McA-RH-7777	200	Lean	1
1	231.461	McA-RH-7777	200	Lean	1
1	143.55	NRK-49F	200	Lean	1
1	135.565	NRK-49F	200	Lean	1
1	121.826	NRK-49F	200	Lean	1
1	177.173	H4-II-E-C3	400	Lean	1
1	221.338	H4-II-E-C3	400	Lean	1
1	219.944	H4-II-E-C3	400	Lean	1
1	390.433	Huh7	400	Lean	1
1	420.636	Huh7	400	Lean	1
1	317.637	Huh7	400	Lean	1
1	380.419	McA-RH-7777	400	Lean	1
1	373.955	McA-RH-7777	400	Lean	1
1	361.569	McA-RH-7777	400	Lean	1
1	673.869	NRK-49F	400	Lean	1
1	280.354	NRK-49F	400	Lean	1
1	182.883	NRK-49F	400	Lean	1
1	37.8784	H4-II-E-C3	0	Obese	1
1	39.6312	H4-II-E-C3	0	Obese	1
1	38.6446	H4-II-E-C3	0	Obese	1
1	38.1916	Huh7	0	Obese	1
1	39.6268	Huh7	0	Obese	1
1	37.9001	Huh7	0	Obese	1
1	49.3927	McA-RH-7777	0	Obese	1
1	48.5293	McA-RH-7777	0	Obese	1
1	45.611	McA-RH-7777	0	Obese	1
1	38.176	NRK-49F	0	Obese	1
1	38.2999	NRK-49F	0	Obese	1
1	38.9417	NRK-49F	0	Obese	1
1	55.0494	H4-II-E-C3	25	Obese	1
1	52.7839	H4-II-E-C3	25	Obese	1
1	51.1449	H4-II-E-C3	25	Obese	1
1	89.7224	Huh7	25	Obese	1
1	73.3436	Huh7	25	Obese	1
1	68.2386	Huh7	25	Obese	1
1	90.1908	McA-RH-7777	25	Obese	1
1	93.0554	McA-RH-7777	25	Obese	1
1	113.537	McA-RH-7777	25	Obese	1
1	47.8176	NRK-49F	25	Obese	1
1	48.0151	NRK-49F	25	Obese	1
1	48.3262	NRK-49F	25	Obese	1
1	88.1518	H4-II-E-C3	50	Obese	1
1	58.9846	H4-II-E-C3	50	Obese	1
1	72.0595	H4-II-E-C3	50	Obese	1
1	75.7631	H4-II-E-C3	50	Obese	1
1	127.513	Huh7	50	Obese	1
1	82.4963	Huh7	50	Obese	1
1	119.141	Huh7	50	Obese	1
1	116.538	Huh7	50	Obese	1
1	152.27	McA-RH-7777	50	Obese	1
1	195.786	McA-RH-7777	50	Obese	1
1	156.803	McA-RH-7777	50	Obese	1
1	52.8637	NRK-49F	50	Obese	1
1	57.4327	NRK-49F	50	Obese	1
1	58.8606	NRK-49F	50	Obese	1
1	112.132	H4-II-E-C3	100	Obese	1
1	95.5746	H4-II-E-C3	100	Obese	1
1	127.975	H4-II-E-C3	100	Obese	1
1	204.438	Huh7	100	Obese	1
1	193	Huh7	100	Obese	1
1	210.97	Huh7	100	Obese	1
1	285.619	McA-RH-7777	100	Obese	1
1	355.595	McA-RH-7777	100	Obese	1
1	385.93	McA-RH-7777	100	Obese	1
1	84.7182	NRK-49F	100	Obese	1
1	120.761	NRK-49F	100	Obese	1
1	117.939	NRK-49F	100	Obese	1
1	226.292	H4-II-E-C3	200	Obese	1
1	252.307	H4-II-E-C3	200	Obese	1
1	231.651	H4-II-E-C3	200	Obese	1
1	294.201	Huh7	200	Obese	1
1	329.076	Huh7	200	Obese	1
1	308.148	Huh7	200	Obese	1
1	410.416	McA-RH-7777	200	Obese	1
1	409.777	McA-RH-7777	200	Obese	1
1	508.867	McA-RH-7777	200	Obese	1
1	180.519	NRK-49F	200	Obese	1
1	149.965	NRK-49F	200	Obese	1
1	165.686	NRK-49F	200	Obese	1
1	372.864	H4-II-E-C3	400	Obese	1
1	411.375	H4-II-E-C3	400	Obese	1
1	371.351	H4-II-E-C3	400	Obese	1
1	473.531	Huh7	400	Obese	1
1	400.949	Huh7	400	Obese	1
1	528.002	Huh7	400	Obese	1
1	473.068	McA-RH-7777	400	Obese	1
1	636.98	McA-RH-7777	400	Obese	1
1	226.62	McA-RH-7777	400	Obese	1
1	270.88	NRK-49F	400	Obese	1
1	289.307	NRK-49F	400	Obese	1
1	308.599	NRK-49F	400	Obese	1
1	42.3838	H4-II-E-C3	0	Lean	5
1	43.8052	H4-II-E-C3	0	Lean	5
1	43.6679	H4-II-E-C3	0	Lean	5
1	41.7457	Huh7	0	Lean	5
1	41.8832	Huh7	0	Lean	5
1	41.9827	Huh7	0	Lean	5
1	46.3475	McA-RH-7777	0	Lean	5
1	49.7717	McA-RH-7777	0	Lean	5
1	48.8591	McA-RH-7777	0	Lean	5
1	42.7493	NRK-49F	0	Lean	5
1	42.7924	NRK-49F	0	Lean	5
1	41.6499	NRK-49F	0	Lean	5
1	49.6501	H4-II-E-C3	25	Lean	5
1	48.4741	H4-II-E-C3	25	Lean	5
1	49.9518	H4-II-E-C3	25	Lean	5
1	51.2466	Huh7	25	Lean	5
1	55.3499	Huh7	25	Lean	5
1	53.9226	Huh7	25	Lean	5
1	66.9004	McA-RH-7777	25	Lean	5
1	62.1712	McA-RH-7777	25	Lean	5
1	64.8773	McA-RH-7777	25	Lean	5
1	50.1539	NRK-49F	25	Lean	5
1	48.6306	NRK-49F	25	Lean	5
1	48.2562	NRK-49F	25	Lean	5
1	65.3375	H4-II-E-C3	50	Lean	5
1	66.9718	H4-II-E-C3	50	Lean	5
1	62.9424	H4-II-E-C3	50	Lean	5
1	68.6485	Huh7	50	Lean	5
1	65.2001	Huh7	50	Lean	5
1	62.94	Huh7	50	Lean	5
1	77.7283	McA-RH-7777	50	Lean	5
1	73.8863	McA-RH-7777	50	Lean	5
1	81.4111	McA-RH-7777	50	Lean	5
1	67.2508	NRK-49F	50	Lean	5
1	61.0171	NRK-49F	50	Lean	5
1	58.6263	NRK-49F	50	Lean	5
1	79.5554	H4-II-E-C3	100	Lean	5
1	96.1964	H4-II-E-C3	100	Lean	5
1	181.422	H4-II-E-C3	100	Lean	5
1	102.992	Huh7	100	Lean	5
1	83.3266	Huh7	100	Lean	5
1	94.1022	Huh7	100	Lean	5
1	117.794	McA-RH-7777	100	Lean	5
1	138.115	McA-RH-7777	100	Lean	5
1	125.097	McA-RH-7777	100	Lean	5
1	78.7609	NRK-49F	100	Lean	5
1	80.1741	NRK-49F	100	Lean	5
1	75.9065	NRK-49F	100	Lean	5
1	122.035	H4-II-E-C3	200	Lean	5
1	109.458	H4-II-E-C3	200	Lean	5
1	100.931	H4-II-E-C3	200	Lean	5
1	152.689	Huh7	200	Lean	5
1	157.573	Huh7	200	Lean	5
1	138.74	Huh7	200	Lean	5
1	179.038	McA-RH-7777	200	Lean	5
1	187.739	McA-RH-7777	200	Lean	5
1	178.395	McA-RH-7777	200	Lean	5
1	123.328	NRK-49F	200	Lean	5
1	120.973	NRK-49F	200	Lean	5
1	126.63	NRK-49F	200	Lean	5
1	285.749	H4-II-E-C3	400	Lean	5
1	274.587	H4-II-E-C3	400	Lean	5
1	251.567	H4-II-E-C3	400	Lean	5
1	310.184	Huh7	400	Lean	5
1	316.547	Huh7	400	Lean	5
1	372.081	Huh7	400	Lean	5
1	531.433	McA-RH-7777	400	Lean	5
1	512.35	McA-RH-7777	400	Lean	5
1	436.554	McA-RH-7777	400	Lean	5
1	260.554	NRK-49F	400	Lean	5
1	255.154	NRK-49F	400	Lean	5
1	198.086	NRK-49F	400	Lean	5
1	40.7658	H4-II-E-C3	0	Obese	5
1	41.0164	H4-II-E-C3	0	Obese	5
1	41.7421	H4-II-E-C3	0	Obese	5
1	39.0579	Huh7	0	Obese	5
1	39.7979	Huh7	0	Obese	5
1	37.7812	Huh7	0	Obese	5
1	45.5947	McA-RH-7777	0	Obese	5
1	45.6631	McA-RH-7777	0	Obese	5
1	45.5021	McA-RH-7777	0	Obese	5
1	40.1194	NRK-49F	0	Obese	5
1	39.9045	NRK-49F	0	Obese	5
1	39.8282	NRK-49F	0	Obese	5
1	47.3576	H4-II-E-C3	25	Obese	5
1	52.2344	H4-II-E-C3	25	Obese	5
1	50.7994	H4-II-E-C3	25	Obese	5
1	54.8545	Huh7	25	Obese	5
1	48.1786	Huh7	25	Obese	5
1	51.4593	Huh7	25	Obese	5
1	84.9894	McA-RH-7777	25	Obese	5
1	66.466	McA-RH-7777	25	Obese	5
1	61.6431	McA-RH-7777	25	Obese	5
1	48.2011	NRK-49F	25	Obese	5
1	47.7463	NRK-49F	25	Obese	5
1	46.3957	NRK-49F	25	Obese	5
1	54.1592	H4-II-E-C3	50	Obese	5
1	61.5265	H4-II-E-C3	50	Obese	5
1	88.3601	Huh7	50	Obese	5
1	76.4929	Huh7	50	Obese	5
1	103.668	McA-RH-7777	50	Obese	5
1	102.403	McA-RH-7777	50	Obese	5
1	66.6995	McA-RH-7777	50	Obese	5
1	51.9833	NRK-49F	50	Obese	5
1	49.7808	NRK-49F	50	Obese	5
1	54.5994	NRK-49F	50	Obese	5
1	62.2445	H4-II-E-C3	100	Obese	5
1	88.3649	H4-II-E-C3	100	Obese	5
1	77.5306	H4-II-E-C3	100	Obese	5
1	145.18	Huh7	100	Obese	5
1	138.539	Huh7	100	Obese	5
1	131.781	Huh7	100	Obese	5
1	160.288	McA-RH-7777	100	Obese	5
1	166.672	McA-RH-7777	100	Obese	5
1	194.343	McA-RH-7777	100	Obese	5
1	69.4015	NRK-49F	100	Obese	5
1	60.9272	NRK-49F	100	Obese	5
1	66.5192	NRK-49F	100	Obese	5
1	183.939	H4-II-E-C3	200	Obese	5
1	144.802	H4-II-E-C3	200	Obese	5
1	176.749	H4-II-E-C3	200	Obese	5
1	158.868	Huh7	200	Obese	5
1	181.323	Huh7	200	Obese	5
1	183.822	Huh7	200	Obese	5
1	307.361	McA-RH-7777	200	Obese	5
1	170.364	McA-RH-7777	200	Obese	5
1	152.725	McA-RH-7777	200	Obese	5
1	184.909	NRK-49F	200	Obese	5
1	178.474	NRK-49F	200	Obese	5
1	126.257	NRK-49F	200	Obese	5
1	301.84	H4-II-E-C3	400	Obese	5
1	242.887	H4-II-E-C3	400	Obese	5
1	141.62	H4-II-E-C3	400	Obese	5
1	305.435	Huh7	400	Obese	5
1	286.797	Huh7	400	Obese	5
1	272.136	Huh7	400	Obese	5
1	420.054	McA-RH-7777	400	Obese	5
1	542	McA-RH-7777	400	Obese	5
1	354.529	McA-RH-7777	400	Obese	5
1	129.261	NRK-49F	400	Obese	5
1	200.131	NRK-49F	400	Obese	5
1	189.684	NRK-49F	400	Obese	5
1	43.6996	H4-II-E-C3	0	Lean	10
1	43.5407	H4-II-E-C3	0	Lean	10
1	44.928	H4-II-E-C3	0	Lean	10
1	42.7348	Huh7	0	Lean	10
1	41.8228	Huh7	0	Lean	10
1	43.223	Huh7	0	Lean	10
1	45.8757	McA-RH-7777	0	Lean	10
1	48.0378	McA-RH-7777	0	Lean	10
1	42.0065	McA-RH-7777	0	Lean	10
1	42.9023	NRK-49F	0	Lean	10
1	44.7396	NRK-49F	0	Lean	10
1	40.2352	NRK-49F	0	Lean	10
1	52.3543	H4-II-E-C3	25	Lean	10
1	50.556	H4-II-E-C3	25	Lean	10
1	51.3163	H4-II-E-C3	25	Lean	10
1	56.2245	Huh7	25	Lean	10
1	54.8721	Huh7	25	Lean	10
1	56.3768	Huh7	25	Lean	10
1	61.1922	McA-RH-7777	25	Lean	10
1	61.7041	McA-RH-7777	25	Lean	10
1	60.4052	McA-RH-7777	25	Lean	10
1	52.964	NRK-49F	25	Lean	10
1	55.8079	NRK-49F	25	Lean	10
1	53.1507	NRK-49F	25	Lean	10
1	61.9677	H4-II-E-C3	50	Lean	10
1	62.5483	H4-II-E-C3	50	Lean	10
1	61.3409	H4-II-E-C3	50	Lean	10
1	67.1984	Huh7	50	Lean	10
1	67.3421	Huh7	50	Lean	10
1	64.4438	Huh7	50	Lean	10
1	78.235	McA-RH-7777	50	Lean	10
1	77.4889	McA-RH-7777	50	Lean	10
1	81.3269	McA-RH-7777	50	Lean	10
1	76.4951	NRK-49F	50	Lean	10
1	65.2892	NRK-49F	50	Lean	10
1	71.3357	NRK-49F	50	Lean	10
1	88.5125	H4-II-E-C3	100	Lean	10
1	81.1539	H4-II-E-C3	100	Lean	10
1	82.5433	H4-II-E-C3	100	Lean	10
1	103.339	Huh7	100	Lean	10
1	111.112	Huh7	100	Lean	10
1	104.94	Huh7	100	Lean	10
1	108.851	McA-RH-7777	100	Lean	10
1	119.096	McA-RH-7777	100	Lean	10
1	97.41	McA-RH-7777	100	Lean	10
1	89.2822	NRK-49F	100	Lean	10
1	75.1806	NRK-49F	100	Lean	10
1	83.2697	NRK-49F	100	Lean	10
1	461.452	H4-II-E-C3	200	Lean	10
1	76.6375	H4-II-E-C3	200	Lean	10
1	108.82	H4-II-E-C3	200	Lean	10
1	107.477	H4-II-E-C3	200	Lean	10
1	468.855	Huh7	200	Lean	10
1	171.631	Huh7	200	Lean	10
1	171.614	Huh7	200	Lean	10
1	179.321	Huh7	200	Lean	10
1	197.298	McA-RH-7777	200	Lean	10
1	197.84	McA-RH-7777	200	Lean	10
1	196.961	McA-RH-7777	200	Lean	10
1	128.009	NRK-49F	200	Lean	10
1	131.339	NRK-49F	200	Lean	10
1	136.18	NRK-49F	200	Lean	10
1	276.387	H4-II-E-C3	400	Lean	10
1	199.115	H4-II-E-C3	400	Lean	10
1	231.696	H4-II-E-C3	400	Lean	10
1	326.763	Huh7	400	Lean	10
1	307.197	Huh7	400	Lean	10
1	339.029	Huh7	400	Lean	10
1	472.874	McA-RH-7777	400	Lean	10
1	326.81	McA-RH-7777	400	Lean	10
1	400.047	McA-RH-7777	400	Lean	10
1	312.094	NRK-49F	400	Lean	10
1	339.76	NRK-49F	400	Lean	10
1	293.12	NRK-49F	400	Lean	10
1	42.9794	H4-II-E-C3	0	Obese	10
1	41.6901	H4-II-E-C3	0	Obese	10
1	41.6287	H4-II-E-C3	0	Obese	10
1	40.3638	Huh7	0	Obese	10
1	39.9233	Huh7	0	Obese	10
1	40.8073	Huh7	0	Obese	10
1	42.3028	McA-RH-7777	0	Obese	10
1	42.2382	McA-RH-7777	0	Obese	10
1	43.0607	McA-RH-7777	0	Obese	10
1	39.7722	NRK-49F	0	Obese	10
1	40.6341	NRK-49F	0	Obese	10
1	39.799	NRK-49F	0	Obese	10
1	45.6571	H4-II-E-C3	25	Obese	10
1	47.395	H4-II-E-C3	25	Obese	10
1	49.5371	H4-II-E-C3	25	Obese	10
1	58.1534	Huh7	25	Obese	10
1	55.7667	Huh7	25	Obese	10
1	55.2706	Huh7	25	Obese	10
1	69.9175	McA-RH-7777	25	Obese	10
1	66.8765	McA-RH-7777	25	Obese	10
1	68.7918	McA-RH-7777	25	Obese	10
1	50.2196	NRK-49F	25	Obese	10
1	51.3416	NRK-49F	25	Obese	10
1	49.5135	NRK-49F	25	Obese	10
1	53.0652	H4-II-E-C3	50	Obese	10
1	55.4639	H4-II-E-C3	50	Obese	10
1	55.1909	H4-II-E-C3	50	Obese	10
1	72.0602	Huh7	50	Obese	10
1	76.837	Huh7	50	Obese	10
1	71.85	Huh7	50	Obese	10
1	102.101	McA-RH-7777	50	Obese	10
1	81.1271	McA-RH-7777	50	Obese	10
1	85.4415	McA-RH-7777	50	Obese	10
1	63.4489	NRK-49F	50	Obese	10
1	56.009	NRK-49F	50	Obese	10
1	52.0301	NRK-49F	50	Obese	10
1	58.5537	H4-II-E-C3	100	Obese	10
1	63.0936	H4-II-E-C3	100	Obese	10
1	67.472	H4-II-E-C3	100	Obese	10
1	90.1277	Huh7	100	Obese	10
1	110.587	Huh7	100	Obese	10
1	89.4234	Huh7	100	Obese	10
1	210.147	McA-RH-7777	100	Obese	10
1	110.857	McA-RH-7777	100	Obese	10
1	148.465	McA-RH-7777	100	Obese	10
1	79.8981	NRK-49F	100	Obese	10
1	78.6821	NRK-49F	100	Obese	10
1	87.313	NRK-49F	100	Obese	10
1	106.582	H4-II-E-C3	200	Obese	10
1	99.4982	H4-II-E-C3	200	Obese	10
1	136.159	H4-II-E-C3	200	Obese	10
1	70.6347	Huh7	200	Obese	10
1	127.722	Huh7	200	Obese	10
1	127.326	Huh7	200	Obese	10
1	232.156	McA-RH-7777	200	Obese	10
1	210.442	McA-RH-7777	200	Obese	10
1	159.432	McA-RH-7777	200	Obese	10
1	134.926	NRK-49F	200	Obese	10
1	137.205	NRK-49F	200	Obese	10
1	107.504	NRK-49F	200	Obese	10
1	238.945	H4-II-E-C3	400	Obese	10
1	251.066	H4-II-E-C3	400	Obese	10
1	279.668	H4-II-E-C3	400	Obese	10
1	254.774	Huh7	400	Obese	10
1	299.482	Huh7	400	Obese	10
1	322.79	Huh7	400	Obese	10
1	312.561	McA-RH-7777	400	Obese	10
1	272.156	McA-RH-7777	400	Obese	10
1	169.149	McA-RH-7777	400	Obese	10
1	274.247	NRK-49F	400	Obese	10
1	177.33	NRK-49F	400	Obese	10
1	201.611	NRK-49F	400	Obese	10
2	36.295	H4-II-E-C3	0	Lean	0
2	35.1734	H4-II-E-C3	0	Lean	0
2	34.4423	H4-II-E-C3	0	Lean	0
2	36.626	Huh7	0	Lean	0
2	37.3199	Huh7	0	Lean	0
2	40.3196	Huh7	0	Lean	0
2	50.3576	McA-RH-7777	0	Lean	0
2	51.3654	McA-RH-7777	0	Lean	0
2	54.2749	McA-RH-7777	0	Lean	0
2	34.4101	NRK-49F	0	Lean	0
2	34.2971	NRK-49F	0	Lean	0
2	33.241	NRK-49F	0	Lean	0
2	61.7214	H4-II-E-C3	25	Lean	0
2	58.6596	H4-II-E-C3	25	Lean	0
2	58.6281	H4-II-E-C3	25	Lean	0
2	84.3378	Huh7	25	Lean	0
2	77.9125	Huh7	25	Lean	0
2	71.7419	Huh7	25	Lean	0
2	104.206	McA-RH-7777	25	Lean	0
2	83.4175	McA-RH-7777	25	Lean	0
2	83.3362	McA-RH-7777	25	Lean	0
2	53.0225	NRK-49F	25	Lean	0
2	52.9265	NRK-49F	25	Lean	0
2	53.8629	NRK-49F	25	Lean	0
2	78.479	H4-II-E-C3	50	Lean	0
2	82.347	H4-II-E-C3	50	Lean	0
2	83.7484	H4-II-E-C3	50	Lean	0
2	120.786	Huh7	50	Lean	0
2	105.798	Huh7	50	Lean	0
2	104.487	Huh7	50	Lean	0
2	125.888	McA-RH-7777	50	Lean	0
2	107.397	McA-RH-7777	50	Lean	0
2	107.038	McA-RH-7777	50	Lean	0
2	80.9812	NRK-49F	50	Lean	0
2	82.7695	NRK-49F	50	Lean	0
2	79.0988	NRK-49F	50	Lean	0
2	116.215	H4-II-E-C3	100	Lean	0
2	119.885	H4-II-E-C3	100	Lean	0
2	124.426	H4-II-E-C3	100	Lean	0
2	167.648	Huh7	100	Lean	0
2	154.718	Huh7	100	Lean	0
2	161.277	Huh7	100	Lean	0
2	160.759	McA-RH-7777	100	Lean	0
2	159.172	McA-RH-7777	100	Lean	0
2	159.541	McA-RH-7777	100	Lean	0
2	130.435	NRK-49F	100	Lean	0
2	120.424	NRK-49F	100	Lean	0
2	126.627	NRK-49F	100	Lean	0
2	213.121	H4-II-E-C3	200	Lean	0
2	196.617	H4-II-E-C3	200	Lean	0
2	197.908	H4-II-E-C3	200	Lean	0
2	270.495	Huh7	200	Lean	0
2	252.408	Huh7	200	Lean	0
2	247.395	Huh7	200	Lean	0
2	260.698	McA-RH-7777	200	Lean	0
2	246.47	McA-RH-7777	200	Lean	0
2	260.411	McA-RH-7777	200	Lean	0
2	232.137	NRK-49F	200	Lean	0
2	234.631	NRK-49F	200	Lean	0
2	241.961	NRK-49F	200	Lean	0
2	422.464	H4-II-E-C3	400	Lean	0
2	434.034	H4-II-E-C3	400	Lean	0
2	489.405	Huh7	400	Lean	0
2	448.867	Huh7	400	Lean	0
2	455.122	McA-RH-7777	400	Lean	0
2	449.956	McA-RH-7777	400	Lean	0
2	450.441	McA-RH-7777	400	Lean	0
2	455.197	NRK-49F	400	Lean	0
2	447.611	NRK-49F	400	Lean	0
2	448.305	NRK-49F	400	Lean	0
2	35.43	H4-II-E-C3	0	Obese	0
2	34.7775	H4-II-E-C3	0	Obese	0
2	34.7232	H4-II-E-C3	0	Obese	0
2	40.6317	Huh7	0	Obese	0
2	36.7212	Huh7	0	Obese	0
2	36.9101	Huh7	0	Obese	0
2	46.8181	McA-RH-7777	0	Obese	0
2	46.856	McA-RH-7777	0	Obese	0
2	46.6743	McA-RH-7777	0	Obese	0
2	34.4405	NRK-49F	0	Obese	0
2	34.626	NRK-49F	0	Obese	0
2	32.9198	NRK-49F	0	Obese	0
2	59.1533	H4-II-E-C3	25	Obese	0
2	60.1984	H4-II-E-C3	25	Obese	0
2	59.4476	H4-II-E-C3	25	Obese	0
2	89.885	Huh7	25	Obese	0
2	77.4479	Huh7	25	Obese	0
2	68.1629	Huh7	25	Obese	0
2	100.935	McA-RH-7777	25	Obese	0
2	92.5415	McA-RH-7777	25	Obese	0
2	127.4	McA-RH-7777	25	Obese	0
2	54.0191	NRK-49F	25	Obese	0
2	54.1236	NRK-49F	25	Obese	0
2	54.6411	NRK-49F	25	Obese	0
2	88.718	H4-II-E-C3	50	Obese	0
2	84.277	H4-II-E-C3	50	Obese	0
2	86.0838	H4-II-E-C3	50	Obese	0
2	100.359	Huh7	50	Obese	0
2	101.128	Huh7	50	Obese	0
2	87.7071	Huh7	50	Obese	0
2	115.199	McA-RH-7777	50	Obese	0
2	190.236	McA-RH-7777	50	Obese	0
2	129.148	McA-RH-7777	50	Obese	0
2	80.2608	NRK-49F	50	Obese	0
2	88.7055	NRK-49F	50	Obese	0
2	82.0366	NRK-49F	50	Obese	0
2	120.495	H4-II-E-C3	100	Obese	0
2	123.134	H4-II-E-C3	100	Obese	0
2	117.068	H4-II-E-C3	100	Obese	0
2	136.361	Huh7	100	Obese	0
2	169.046	Huh7	100	Obese	0
2	129.269	Huh7	100	Obese	0
2	155.284	McA-RH-7777	100	Obese	0
2	177.448	McA-RH-7777	100	Obese	0
2	155.095	McA-RH-7777	100	Obese	0
2	137.05	NRK-49F	100	Obese	0
2	119.445	NRK-49F	100	Obese	0
2	120.5	NRK-49F	100	Obese	0
2	241.295	H4-II-E-C3	200	Obese	0
2	447.844	H4-II-E-C3	200	Obese	0
2	214.207	H4-II-E-C3	200	Obese	0
2	230.65	H4-II-E-C3	200	Obese	0
2	473.755	Huh7	200	Obese	0
2	276.089	Huh7	200	Obese	0
2	285.213	Huh7	200	Obese	0
2	246.148	Huh7	200	Obese	0
2	263.094	McA-RH-7777	200	Obese	0
2	252.921	McA-RH-7777	200	Obese	0
2	252.854	McA-RH-7777	200	Obese	0
2	234.805	NRK-49F	200	Obese	0
2	234.71	NRK-49F	200	Obese	0
2	231.75	NRK-49F	200	Obese	0
2	451.744	H4-II-E-C3	400	Obese	0
2	436.763	H4-II-E-C3	400	Obese	0
2	477.597	Huh7	400	Obese	0
2	487.549	Huh7	400	Obese	0
2	813.969	McA-RH-7777	400	Obese	0
2	535.726	McA-RH-7777	400	Obese	0
2	533.3	McA-RH-7777	400	Obese	0
2	471.424	NRK-49F	400	Obese	0
2	464.075	NRK-49F	400	Obese	0
2	471.738	NRK-49F	400	Obese	0
2	34.3194	H4-II-E-C3	0	Lean	1
2	35.6452	H4-II-E-C3	0	Lean	1
2	37.3193	H4-II-E-C3	0	Lean	1
2	36.0508	Huh7	0	Lean	1
2	37.6821	Huh7	0	Lean	1
2	36.9522	Huh7	0	Lean	1
2	46.1786	McA-RH-7777	0	Lean	1
2	43.4066	McA-RH-7777	0	Lean	1
2	44.2753	McA-RH-7777	0	Lean	1
2	36.1406	NRK-49F	0	Lean	1
2	36.4273	NRK-49F	0	Lean	1
2	34.4589	NRK-49F	0	Lean	1
2	82.8625	H4-II-E-C3	25	Lean	1
2	83.5425	H4-II-E-C3	25	Lean	1
2	105.702	H4-II-E-C3	25	Lean	1
2	137.413	Huh7	25	Lean	1
2	114.969	Huh7	25	Lean	1
2	135.187	Huh7	25	Lean	1
2	312.232	McA-RH-7777	25	Lean	1
2	153.452	McA-RH-7777	25	Lean	1
2	229.175	McA-RH-7777	25	Lean	1
2	72.3275	NRK-49F	25	Lean	1
2	71.542	NRK-49F	25	Lean	1
2	62.3458	NRK-49F	25	Lean	1
2	71.2508	H4-II-E-C3	50	Lean	1
2	107.086	H4-II-E-C3	50	Lean	1
2	58.8543	H4-II-E-C3	50	Lean	1
2	157.492	Huh7	50	Lean	1
2	151.109	Huh7	50	Lean	1
2	152.161	Huh7	50	Lean	1
2	315.915	McA-RH-7777	50	Lean	1
2	318.76	McA-RH-7777	50	Lean	1
2	351.277	McA-RH-7777	50	Lean	1
2	98.6924	NRK-49F	50	Lean	1
2	97.8493	NRK-49F	50	Lean	1
2	85.9438	NRK-49F	50	Lean	1
2	211.35	H4-II-E-C3	100	Lean	1
2	196.145	H4-II-E-C3	100	Lean	1
2	200.185	H4-II-E-C3	100	Lean	1
2	170.778	Huh7	100	Lean	1
2	158.265	Huh7	100	Lean	1
2	134.284	Huh7	100	Lean	1
2	339.507	McA-RH-7777	100	Lean	1
2	313.967	McA-RH-7777	100	Lean	1
2	269.363	McA-RH-7777	100	Lean	1
2	99.0631	NRK-49F	100	Lean	1
2	108.873	NRK-49F	100	Lean	1
2	94.2232	NRK-49F	100	Lean	1
2	227.461	H4-II-E-C3	200	Lean	1
2	234.306	H4-II-E-C3	200	Lean	1
2	235.089	H4-II-E-C3	200	Lean	1
2	310.874	Huh7	200	Lean	1
2	265.101	Huh7	200	Lean	1
2	325.001	Huh7	200	Lean	1
2	509.994	McA-RH-7777	200	Lean	1
2	458.858	McA-RH-7777	200	Lean	1
2	482.774	McA-RH-7777	200	Lean	1
2	190.915	NRK-49F	200	Lean	1
2	177.706	NRK-49F	200	Lean	1
2	156.678	NRK-49F	200	Lean	1
2	258.647	H4-II-E-C3	400	Lean	1
2	298.812	H4-II-E-C3	400	Lean	1
2	304.859	H4-II-E-C3	400	Lean	1
2	458.885	Huh7	400	Lean	1
2	383.861	Huh7	400	Lean	1
2	495.596	Huh7	400	Lean	1
2	633.086	McA-RH-7777	400	Lean	1
2	584.274	McA-RH-7777	400	Lean	1
2	577.209	McA-RH-7777	400	Lean	1
2	357.267	NRK-49F	400	Lean	1
2	594.046	NRK-49F	400	Lean	1
2	240.344	NRK-49F	400	Lean	1
2	35.6846	H4-II-E-C3	0	Obese	1
2	36.2797	H4-II-E-C3	0	Obese	1
2	37.0456	H4-II-E-C3	0	Obese	1
2	36.7872	Huh7	0	Obese	1
2	37.8346	Huh7	0	Obese	1
2	36.5442	Huh7	0	Obese	1
2	43.9071	McA-RH-7777	0	Obese	1
2	43.5658	McA-RH-7777	0	Obese	1
2	45.4951	McA-RH-7777	0	Obese	1
2	34.7825	NRK-49F	0	Obese	1
2	36.1379	NRK-49F	0	Obese	1
2	36.1842	NRK-49F	0	Obese	1
2	81.3325	H4-II-E-C3	25	Obese	1
2	92.4843	H4-II-E-C3	25	Obese	1
2	66.6668	H4-II-E-C3	25	Obese	1
2	167.853	Huh7	25	Obese	1
2	105.014	Huh7	25	Obese	1
2	92.1903	Huh7	25	Obese	1
2	200.778	McA-RH-7777	25	Obese	1
2	191.216	McA-RH-7777	25	Obese	1
2	257.79	McA-RH-7777	25	Obese	1
2	63.7585	NRK-49F	25	Obese	1
2	61.2106	NRK-49F	25	Obese	1
2	54.2866	NRK-49F	25	Obese	1
2	226.888	H4-II-E-C3	50	Obese	1
2	149.234	H4-II-E-C3	50	Obese	1
2	146.963	H4-II-E-C3	50	Obese	1
2	217.993	Huh7	50	Obese	1
2	204.108	Huh7	50	Obese	1
2	209.28	Huh7	50	Obese	1
2	587.06	McA-RH-7777	50	Obese	1
2	425.365	McA-RH-7777	50	Obese	1
2	408.783	McA-RH-7777	50	Obese	1
2	71.4764	NRK-49F	50	Obese	1
2	60.142	NRK-49F	50	Obese	1
2	75.9123	NRK-49F	50	Obese	1
2	282.197	H4-II-E-C3	100	Obese	1
2	206.797	H4-II-E-C3	100	Obese	1
2	308.952	H4-II-E-C3	100	Obese	1
2	331.034	Huh7	100	Obese	1
2	319.485	Huh7	100	Obese	1
2	352.999	Huh7	100	Obese	1
2	754.636	McA-RH-7777	100	Obese	1
2	956.332	McA-RH-7777	100	Obese	1
2	1122.27	McA-RH-7777	100	Obese	1
2	151.291	NRK-49F	100	Obese	1
2	219.491	NRK-49F	100	Obese	1
2	212.449	NRK-49F	100	Obese	1
2	578.665	H4-II-E-C3	200	Obese	1
2	557.718	H4-II-E-C3	200	Obese	1
2	543.548	H4-II-E-C3	200	Obese	1
2	442.916	Huh7	200	Obese	1
2	458.703	Huh7	200	Obese	1
2	436.624	Huh7	200	Obese	1
2	1080.74	McA-RH-7777	200	Obese	1
2	1120.27	McA-RH-7777	200	Obese	1
2	1300.13	McA-RH-7777	200	Obese	1
2	311.861	NRK-49F	200	Obese	1
2	272.405	NRK-49F	200	Obese	1
2	303.075	NRK-49F	200	Obese	1
2	745.204	H4-II-E-C3	400	Obese	1
2	764.598	H4-II-E-C3	400	Obese	1
2	777.794	H4-II-E-C3	400	Obese	1
2	691.421	Huh7	400	Obese	1
2	571.635	Huh7	400	Obese	1
2	633.879	Huh7	400	Obese	1
2	1004.16	McA-RH-7777	400	Obese	1
2	966.836	McA-RH-7777	400	Obese	1
2	239.376	McA-RH-7777	400	Obese	1
2	521.828	NRK-49F	400	Obese	1
2	466.798	NRK-49F	400	Obese	1
2	527.758	NRK-49F	400	Obese	1
2	39.5537	H4-II-E-C3	0	Lean	5
2	40.227	H4-II-E-C3	0	Lean	5
2	39.8021	H4-II-E-C3	0	Lean	5
2	39.4041	Huh7	0	Lean	5
2	40.1851	Huh7	0	Lean	5
2	39.3805	Huh7	0	Lean	5
2	43.4443	McA-RH-7777	0	Lean	5
2	44.7579	McA-RH-7777	0	Lean	5
2	46.1714	McA-RH-7777	0	Lean	5
2	39.8582	NRK-49F	0	Lean	5
2	39.5071	NRK-49F	0	Lean	5
2	38.2895	NRK-49F	0	Lean	5
2	51.2518	H4-II-E-C3	25	Lean	5
2	50.7655	H4-II-E-C3	25	Lean	5
2	48.9975	H4-II-E-C3	25	Lean	5
2	52.7479	Huh7	25	Lean	5
2	60.7926	Huh7	25	Lean	5
2	58.5922	Huh7	25	Lean	5
2	99.5039	McA-RH-7777	25	Lean	5
2	83.631	McA-RH-7777	25	Lean	5
2	91.8704	McA-RH-7777	25	Lean	5
2	52.815	NRK-49F	25	Lean	5
2	48.6037	NRK-49F	25	Lean	5
2	48.0263	NRK-49F	25	Lean	5
2	86.7851	H4-II-E-C3	50	Lean	5
2	87.3677	H4-II-E-C3	50	Lean	5
2	81.4511	H4-II-E-C3	50	Lean	5
2	90.8368	Huh7	50	Lean	5
2	85.3001	Huh7	50	Lean	5
2	79.3944	Huh7	50	Lean	5
2	125.252	McA-RH-7777	50	Lean	5
2	114.607	McA-RH-7777	50	Lean	5
2	132.189	McA-RH-7777	50	Lean	5
2	84.924	NRK-49F	50	Lean	5
2	62.833	NRK-49F	50	Lean	5
2	68.8306	NRK-49F	50	Lean	5
2	106.639	H4-II-E-C3	100	Lean	5
2	148.891	H4-II-E-C3	100	Lean	5
2	288.318	H4-II-E-C3	100	Lean	5
2	149.394	Huh7	100	Lean	5
2	108.489	Huh7	100	Lean	5
2	128.478	Huh7	100	Lean	5
2	254.773	McA-RH-7777	100	Lean	5
2	309.171	McA-RH-7777	100	Lean	5
2	259.482	McA-RH-7777	100	Lean	5
2	106.141	NRK-49F	100	Lean	5
2	95.8011	NRK-49F	100	Lean	5
2	107.72	NRK-49F	100	Lean	5
2	186.174	H4-II-E-C3	200	Lean	5
2	161.77	H4-II-E-C3	200	Lean	5
2	143.7	H4-II-E-C3	200	Lean	5
2	218.576	Huh7	200	Lean	5
2	231.943	Huh7	200	Lean	5
2	195.59	Huh7	200	Lean	5
2	419.806	McA-RH-7777	200	Lean	5
2	437.381	McA-RH-7777	200	Lean	5
2	374.846	McA-RH-7777	200	Lean	5
2	176.417	NRK-49F	200	Lean	5
2	179.304	NRK-49F	200	Lean	5
2	180.93	NRK-49F	200	Lean	5
2	488.697	H4-II-E-C3	400	Lean	5
2	425.949	H4-II-E-C3	400	Lean	5
2	443.535	H4-II-E-C3	400	Lean	5
2	423.772	Huh7	400	Lean	5
2	493.555	Huh7	400	Lean	5
2	428.73	Huh7	400	Lean	5
2	1248.81	McA-RH-7777	400	Lean	5
2	1029	McA-RH-7777	400	Lean	5
2	1225.35	McA-RH-7777	400	Lean	5
2	454.997	NRK-49F	400	Lean	5
2	413.615	NRK-49F	400	Lean	5
2	279.479	NRK-49F	400	Lean	5
2	38.1243	H4-II-E-C3	0	Obese	5
2	39.0382	H4-II-E-C3	0	Obese	5
2	38.3359	H4-II-E-C3	0	Obese	5
2	37.6494	Huh7	0	Obese	5
2	38.3295	Huh7	0	Obese	5
2	37.5312	Huh7	0	Obese	5
2	43.13	McA-RH-7777	0	Obese	5
2	42.9927	McA-RH-7777	0	Obese	5
2	43.5071	McA-RH-7777	0	Obese	5
2	37.6364	NRK-49F	0	Obese	5
2	35.7505	NRK-49F	0	Obese	5
2	37.2834	NRK-49F	0	Obese	5
2	46.9885	H4-II-E-C3	25	Obese	5
2	62.5587	H4-II-E-C3	25	Obese	5
2	58.7387	H4-II-E-C3	25	Obese	5
2	63.1277	Huh7	25	Obese	5
2	57.0177	Huh7	25	Obese	5
2	51.7222	Huh7	25	Obese	5
2	174.432	McA-RH-7777	25	Obese	5
2	106.607	McA-RH-7777	25	Obese	5
2	86.9061	McA-RH-7777	25	Obese	5
2	50.7158	NRK-49F	25	Obese	5
2	48.7478	NRK-49F	25	Obese	5
2	48.966	NRK-49F	25	Obese	5
2	72.8568	H4-II-E-C3	50	Obese	5
2	62.4515	H4-II-E-C3	50	Obese	5
2	80.5048	H4-II-E-C3	50	Obese	5
2	116.542	Huh7	50	Obese	5
2	108.89	Huh7	50	Obese	5
2	129.394	Huh7	50	Obese	5
2	223.763	McA-RH-7777	50	Obese	5
2	201.865	McA-RH-7777	50	Obese	5
2	102.541	McA-RH-7777	50	Obese	5
2	55.3636	NRK-49F	50	Obese	5
2	52.184	NRK-49F	50	Obese	5
2	62.6866	NRK-49F	50	Obese	5
2	117.349	H4-II-E-C3	100	Obese	5
2	144.136	H4-II-E-C3	100	Obese	5
2	83.0603	H4-II-E-C3	100	Obese	5
2	232.795	Huh7	100	Obese	5
2	219.566	Huh7	100	Obese	5
2	199.827	Huh7	100	Obese	5
2	361.087	McA-RH-7777	100	Obese	5
2	375.92	McA-RH-7777	100	Obese	5
2	420.793	McA-RH-7777	100	Obese	5
2	88.5105	NRK-49F	100	Obese	5
2	69.544	NRK-49F	100	Obese	5
2	84.7922	NRK-49F	100	Obese	5
2	395.074	H4-II-E-C3	200	Obese	5
2	317.873	H4-II-E-C3	200	Obese	5
2	272.819	H4-II-E-C3	200	Obese	5
2	287.37	Huh7	200	Obese	5
2	273.115	Huh7	200	Obese	5
2	276.433	Huh7	200	Obese	5
2	814.102	McA-RH-7777	200	Obese	5
2	418.514	McA-RH-7777	200	Obese	5
2	328.593	McA-RH-7777	200	Obese	5
2	323.41	NRK-49F	200	Obese	5
2	182.738	NRK-49F	200	Obese	5
2	304.686	NRK-49F	200	Obese	5
2	426.068	H4-II-E-C3	400	Obese	5
2	596.507	H4-II-E-C3	400	Obese	5
2	188.893	H4-II-E-C3	400	Obese	5
2	462.543	Huh7	400	Obese	5
2	413.975	Huh7	400	Obese	5
2	446.47	Huh7	400	Obese	5
2	1243	McA-RH-7777	400	Obese	5
2	1452.9	McA-RH-7777	400	Obese	5
2	812.527	McA-RH-7777	400	Obese	5
2	320.108	NRK-49F	400	Obese	5
2	321.925	NRK-49F	400	Obese	5
2	160.201	NRK-49F	400	Obese	5
2	40.8568	H4-II-E-C3	0	Lean	10
2	40.1795	H4-II-E-C3	0	Lean	10
2	41.3799	H4-II-E-C3	0	Lean	10
2	40.5508	Huh7	0	Lean	10
2	41.5668	Huh7	0	Lean	10
2	40.4205	Huh7	0	Lean	10
2	43.1352	McA-RH-7777	0	Lean	10
2	45.656	McA-RH-7777	0	Lean	10
2	40.3016	McA-RH-7777	0	Lean	10
2	39.9622	NRK-49F	0	Lean	10
2	39.7976	NRK-49F	0	Lean	10
2	37.6795	NRK-49F	0	Lean	10
2	52.1244	H4-II-E-C3	25	Lean	10
2	49.8247	H4-II-E-C3	25	Lean	10
2	49.9618	H4-II-E-C3	25	Lean	10
2	57.45	Huh7	25	Lean	10
2	58.9335	Huh7	25	Lean	10
2	58.3432	Huh7	25	Lean	10
2	73.5225	McA-RH-7777	25	Lean	10
2	72.7001	McA-RH-7777	25	Lean	10
2	66.9215	McA-RH-7777	25	Lean	10
2	50.6774	NRK-49F	25	Lean	10
2	56.2108	NRK-49F	25	Lean	10
2	51.53	NRK-49F	25	Lean	10
2	66.2799	H4-II-E-C3	50	Lean	10
2	67.727	H4-II-E-C3	50	Lean	10
2	64.9225	H4-II-E-C3	50	Lean	10
2	74.9091	Huh7	50	Lean	10
2	76.9573	Huh7	50	Lean	10
2	70.0661	Huh7	50	Lean	10
2	110.065	McA-RH-7777	50	Lean	10
2	99.1353	McA-RH-7777	50	Lean	10
2	111.41	McA-RH-7777	50	Lean	10
2	78.5139	NRK-49F	50	Lean	10
2	70.4965	NRK-49F	50	Lean	10
2	78.1291	NRK-49F	50	Lean	10
2	110.722	H4-II-E-C3	100	Lean	10
2	91.648	H4-II-E-C3	100	Lean	10
2	92.5654	H4-II-E-C3	100	Lean	10
2	128.3	Huh7	100	Lean	10
2	140.496	Huh7	100	Lean	10
2	126.087	Huh7	100	Lean	10
2	179.298	McA-RH-7777	100	Lean	10
2	197.594	McA-RH-7777	100	Lean	10
2	143.015	McA-RH-7777	100	Lean	10
2	78.1626	NRK-49F	100	Lean	10
2	90.3369	NRK-49F	100	Lean	10
2	100.715	NRK-49F	100	Lean	10
2	445.422	H4-II-E-C3	200	Lean	10
2	85.3492	H4-II-E-C3	200	Lean	10
2	137.01	H4-II-E-C3	200	Lean	10
2	129.132	H4-II-E-C3	200	Lean	10
2	481.913	Huh7	200	Lean	10
2	226.677	Huh7	200	Lean	10
2	225.732	Huh7	200	Lean	10
2	236.463	Huh7	200	Lean	10
2	372.323	McA-RH-7777	200	Lean	10
2	376.117	McA-RH-7777	200	Lean	10
2	362.014	McA-RH-7777	200	Lean	10
2	151.253	NRK-49F	200	Lean	10
2	156.517	NRK-49F	200	Lean	10
2	148.236	NRK-49F	200	Lean	10
2	440.848	H4-II-E-C3	400	Lean	10
2	262.175	H4-II-E-C3	400	Lean	10
2	329.737	H4-II-E-C3	400	Lean	10
2	428.826	Huh7	400	Lean	10
2	407.663	Huh7	400	Lean	10
2	458.141	Huh7	400	Lean	10
2	842.733	McA-RH-7777	400	Lean	10
2	625.167	McA-RH-7777	400	Lean	10
2	771.982	McA-RH-7777	400	Lean	10
2	409.029	NRK-49F	400	Lean	10
2	438.922	NRK-49F	400	Lean	10
2	358.131	NRK-49F	400	Lean	10
2	39.766	H4-II-E-C3	0	Obese	10
2	38.2051	H4-II-E-C3	0	Obese	10
2	39.43	H4-II-E-C3	0	Obese	10
2	38.6977	Huh7	0	Obese	10
2	38.6511	Huh7	0	Obese	10
2	38.603	Huh7	0	Obese	10
2	40.2247	McA-RH-7777	0	Obese	10
2	40.184	McA-RH-7777	0	Obese	10
2	40.4422	McA-RH-7777	0	Obese	10
2	37.8572	NRK-49F	0	Obese	10
2	37.8521	NRK-49F	0	Obese	10
2	37.2926	NRK-49F	0	Obese	10
2	49.6951	H4-II-E-C3	25	Obese	10
2	51.3773	H4-II-E-C3	25	Obese	10
2	43.9115	H4-II-E-C3	25	Obese	10
2	67.3568	Huh7	25	Obese	10
2	62.0145	Huh7	25	Obese	10
2	60.5741	Huh7	25	Obese	10
2	107.054	McA-RH-7777	25	Obese	10
2	97.7819	McA-RH-7777	25	Obese	10
2	99.2793	McA-RH-7777	25	Obese	10
2	51.3655	NRK-49F	25	Obese	10
2	50.1969	NRK-49F	25	Obese	10
2	50.6633	NRK-49F	25	Obese	10
2	57.1511	H4-II-E-C3	50	Obese	10
2	60.4022	H4-II-E-C3	50	Obese	10
2	60.2159	H4-II-E-C3	50	Obese	10
2	92.3049	Huh7	50	Obese	10
2	89.8913	Huh7	50	Obese	10
2	98.7168	Huh7	50	Obese	10
2	186.478	McA-RH-7777	50	Obese	10
2	126.315	McA-RH-7777	50	Obese	10
2	134.929	McA-RH-7777	50	Obese	10
2	68.6277	NRK-49F	50	Obese	10
2	57.8983	NRK-49F	50	Obese	10
2	53.2968	NRK-49F	50	Obese	10
2	86.6892	H4-II-E-C3	100	Obese	10
2	62.5569	H4-II-E-C3	100	Obese	10
2	76.445	H4-II-E-C3	100	Obese	10
2	120.851	Huh7	100	Obese	10
2	117.217	Huh7	100	Obese	10
2	156.288	Huh7	100	Obese	10
2	451.222	McA-RH-7777	100	Obese	10
2	176.569	McA-RH-7777	100	Obese	10
2	257.719	McA-RH-7777	100	Obese	10
2	99.3629	NRK-49F	100	Obese	10
2	92.0624	NRK-49F	100	Obese	10
2	89.5629	NRK-49F	100	Obese	10
2	152.437	H4-II-E-C3	200	Obese	10
2	134.237	H4-II-E-C3	200	Obese	10
2	215.38	H4-II-E-C3	200	Obese	10
2	74.1795	Huh7	200	Obese	10
2	168.203	Huh7	200	Obese	10
2	167.93	Huh7	200	Obese	10
2	451.589	McA-RH-7777	200	Obese	10
2	451.847	McA-RH-7777	200	Obese	10
2	276.845	McA-RH-7777	200	Obese	10
2	161.394	NRK-49F	200	Obese	10
2	119.907	NRK-49F	200	Obese	10
2	157.541	NRK-49F	200	Obese	10
2	413.978	H4-II-E-C3	400	Obese	10
2	444.896	H4-II-E-C3	400	Obese	10
2	498.908	H4-II-E-C3	400	Obese	10
2	323.947	Huh7	400	Obese	10
2	427.398	Huh7	400	Obese	10
2	468.252	Huh7	400	Obese	10
2	468.846	McA-RH-7777	400	Obese	10
2	624.471	McA-RH-7777	400	Obese	10
2	193.268	McA-RH-7777	400	Obese	10
2	215.594	NRK-49F	400	Obese	10
2	357.862	NRK-49F	400	Obese	10
2	256.623	NRK-49F	400	Obese	10
3	35.431	H4-II-E-C3	0	Lean	0
3	33.4528	H4-II-E-C3	0	Lean	0
3	33.3697	H4-II-E-C3	0	Lean	0
3	35.5122	Huh7	0	Lean	0
3	37.0674	Huh7	0	Lean	0
3	38.8259	Huh7	0	Lean	0
3	48.5776	McA-RH-7777	0	Lean	0
3	48.728	McA-RH-7777	0	Lean	0
3	48.9336	McA-RH-7777	0	Lean	0
3	32.0374	NRK-49F	0	Lean	0
3	33.3081	NRK-49F	0	Lean	0
3	32.4648	NRK-49F	0	Lean	0
3	64.8974	H4-II-E-C3	25	Lean	0
3	59.2966	H4-II-E-C3	25	Lean	0
3	59.9586	H4-II-E-C3	25	Lean	0
3	93.1513	Huh7	25	Lean	0
3	84.1569	Huh7	25	Lean	0
3	75.177	Huh7	25	Lean	0
3	144.909	McA-RH-7777	25	Lean	0
3	94.7795	McA-RH-7777	25	Lean	0
3	96.404	McA-RH-7777	25	Lean	0
3	51.8611	NRK-49F	25	Lean	0
3	53.0164	NRK-49F	25	Lean	0
3	53.71	NRK-49F	25	Lean	0
3	83.8687	H4-II-E-C3	50	Lean	0
3	83.5163	H4-II-E-C3	50	Lean	0
3	84.0033	H4-II-E-C3	50	Lean	0
3	121.741	Huh7	50	Lean	0
3	115.06	Huh7	50	Lean	0
3	112.841	Huh7	50	Lean	0
3	162.215	McA-RH-7777	50	Lean	0
3	138.612	McA-RH-7777	50	Lean	0
3	127.713	McA-RH-7777	50	Lean	0
3	81.5095	NRK-49F	50	Lean	0
3	82.9293	NRK-49F	50	Lean	0
3	79.1127	NRK-49F	50	Lean	0
3	124.884	H4-II-E-C3	100	Lean	0
3	120.335	H4-II-E-C3	100	Lean	0
3	126.624	H4-II-E-C3	100	Lean	0
3	167.526	Huh7	100	Lean	0
3	155.21	Huh7	100	Lean	0
3	171.509	Huh7	100	Lean	0
3	170.527	McA-RH-7777	100	Lean	0
3	170.658	McA-RH-7777	100	Lean	0
3	170.283	McA-RH-7777	100	Lean	0
3	121.923	NRK-49F	100	Lean	0
3	132.88	NRK-49F	100	Lean	0
3	128.373	NRK-49F	100	Lean	0
3	215.605	H4-II-E-C3	200	Lean	0
3	196.489	H4-II-E-C3	200	Lean	0
3	208.229	H4-II-E-C3	200	Lean	0
3	260.428	Huh7	200	Lean	0
3	271.523	Huh7	200	Lean	0
3	251.447	Huh7	200	Lean	0
3	275.939	McA-RH-7777	200	Lean	0
3	257.658	McA-RH-7777	200	Lean	0
3	265.974	McA-RH-7777	200	Lean	0
3	239.293	NRK-49F	200	Lean	0
3	237.119	NRK-49F	200	Lean	0
3	246.052	NRK-49F	200	Lean	0
3	449.217	H4-II-E-C3	400	Lean	0
3	430.657	H4-II-E-C3	400	Lean	0
3	433.676	H4-II-E-C3	400	Lean	0
3	475.141	Huh7	400	Lean	0
3	489.931	Huh7	400	Lean	0
3	445.138	Huh7	400	Lean	0
3	459.758	McA-RH-7777	400	Lean	0
3	454.532	McA-RH-7777	400	Lean	0
3	453.032	McA-RH-7777	400	Lean	0
3	472.567	NRK-49F	400	Lean	0
3	453.584	NRK-49F	400	Lean	0
3	453.704	NRK-49F	400	Lean	0
3	35.0723	H4-II-E-C3	0	Obese	0
3	34.3751	H4-II-E-C3	0	Obese	0
3	33.7521	H4-II-E-C3	0	Obese	0
3	36.0682	Huh7	0	Obese	0
3	40.0881	Huh7	0	Obese	0
3	37.0326	Huh7	0	Obese	0
3	45.9834	McA-RH-7777	0	Obese	0
3	46.1178	McA-RH-7777	0	Obese	0
3	45.6834	McA-RH-7777	0	Obese	0
3	32.2458	NRK-49F	0	Obese	0
3	33.0289	NRK-49F	0	Obese	0
3	33.5715	NRK-49F	0	Obese	0
3	59.8599	H4-II-E-C3	25	Obese	0
3	59.9238	H4-II-E-C3	25	Obese	0
3	60.5044	H4-II-E-C3	25	Obese	0
3	84.375	Huh7	25	Obese	0
3	95.8492	Huh7	25	Obese	0
3	73.2731	Huh7	25	Obese	0
3	138.832	McA-RH-7777	25	Obese	0
3	123.328	McA-RH-7777	25	Obese	0
3	174.341	McA-RH-7777	25	Obese	0
3	53.7844	NRK-49F	25	Obese	0
3	54.1273	NRK-49F	25	Obese	0
3	54.3914	NRK-49F	25	Obese	0
3	85.2722	H4-II-E-C3	50	Obese	0
3	86.3886	H4-II-E-C3	50	Obese	0
3	85.5641	H4-II-E-C3	50	Obese	0
3	105.509	Huh7	50	Obese	0
3	104.574	Huh7	50	Obese	0
3	93.7726	Huh7	50	Obese	0
3	151.189	McA-RH-7777	50	Obese	0
3	279.601	McA-RH-7777	50	Obese	0
3	175.283	McA-RH-7777	50	Obese	0
3	86.1624	NRK-49F	50	Obese	0
3	79.0342	NRK-49F	50	Obese	0
3	81.9914	NRK-49F	50	Obese	0
3	119.95	H4-II-E-C3	100	Obese	0
3	117.01	H4-II-E-C3	100	Obese	0
3	121.99	H4-II-E-C3	100	Obese	0
3	149.874	Huh7	100	Obese	0
3	168.728	Huh7	100	Obese	0
3	137.634	Huh7	100	Obese	0
3	170.028	McA-RH-7777	100	Obese	0
3	213.914	McA-RH-7777	100	Obese	0
3	177.016	McA-RH-7777	100	Obese	0
3	133.372	NRK-49F	100	Obese	0
3	126.349	NRK-49F	100	Obese	0
3	119.747	NRK-49F	100	Obese	0
3	228.786	H4-II-E-C3	200	Obese	0
3	216.786	H4-II-E-C3	200	Obese	0
3	232.92	H4-II-E-C3	200	Obese	0
3	287.394	Huh7	200	Obese	0
3	247.519	Huh7	200	Obese	0
3	283.023	Huh7	200	Obese	0
3	264.738	McA-RH-7777	200	Obese	0
3	269.189	McA-RH-7777	200	Obese	0
3	265.955	McA-RH-7777	200	Obese	0
3	236.602	NRK-49F	200	Obese	0
3	235.301	NRK-49F	200	Obese	0
3	234.877	NRK-49F	200	Obese	0
3	456.748	H4-II-E-C3	400	Obese	0
3	455.132	H4-II-E-C3	400	Obese	0
3	439.465	H4-II-E-C3	400	Obese	0
3	465.559	Huh7	400	Obese	0
3	474.285	Huh7	400	Obese	0
3	483.428	Huh7	400	Obese	0
3	786.959	McA-RH-7777	400	Obese	0
3	538.172	McA-RH-7777	400	Obese	0
3	527.314	McA-RH-7777	400	Obese	0
3		NRK-49F	400	Obese	0
3	465.565	NRK-49F	400	Obese	0
3	481.258	NRK-49F	400	Obese	0
3	33.8897	H4-II-E-C3	0	Lean	1
3	35.2798	H4-II-E-C3	0	Lean	1
3	35.6588	H4-II-E-C3	0	Lean	1
3	35.5586	Huh7	0	Lean	1
3	35.2339	Huh7	0	Lean	1
3	36.5707	Huh7	0	Lean	1
3	46.3181	McA-RH-7777	0	Lean	1
3	41.665	McA-RH-7777	0	Lean	1
3	43.633	McA-RH-7777	0	Lean	1
3	35.2369	NRK-49F	0	Lean	1
3	35.6306	NRK-49F	0	Lean	1
3	34.3985	NRK-49F	0	Lean	1
3	122.874	H4-II-E-C3	25	Lean	1
3	118.106	H4-II-E-C3	25	Lean	1
3	140.096	H4-II-E-C3	25	Lean	1
3	191.819	Huh7	25	Lean	1
3	156.504	Huh7	25	Lean	1
3	187.4	Huh7	25	Lean	1
3	628.461	McA-RH-7777	25	Lean	1
3	270.803	McA-RH-7777	25	Lean	1
3	501.37	McA-RH-7777	25	Lean	1
3	98.7276	NRK-49F	25	Lean	1
3	75.7467	NRK-49F	25	Lean	1
3	91.2898	NRK-49F	25	Lean	1
3	97.5621	H4-II-E-C3	50	Lean	1
3	161.567	H4-II-E-C3	50	Lean	1
3	76.0882	H4-II-E-C3	50	Lean	1
3	239.005	Huh7	50	Lean	1
3	217.739	Huh7	50	Lean	1
3	224.403	Huh7	50	Lean	1
3	595.848	McA-RH-7777	50	Lean	1
3	629.949	McA-RH-7777	50	Lean	1
3	552.379	McA-RH-7777	50	Lean	1
3	142.924	NRK-49F	50	Lean	1
3	129.349	NRK-49F	50	Lean	1
3	111.333	NRK-49F	50	Lean	1
3	346.057	H4-II-E-C3	100	Lean	1
3	320.958	H4-II-E-C3	100	Lean	1
3	305.289	H4-II-E-C3	100	Lean	1
3	229.313	Huh7	100	Lean	1
3	213.764	Huh7	100	Lean	1
3	176.192	Huh7	100	Lean	1
3	593.423	McA-RH-7777	100	Lean	1
3	526.297	McA-RH-7777	100	Lean	1
3	470.238	McA-RH-7777	100	Lean	1
3	131.002	NRK-49F	100	Lean	1
3	126.994	NRK-49F	100	Lean	1
3	149.442	NRK-49F	100	Lean	1
3	343.747	H4-II-E-C3	200	Lean	1
3	344.284	H4-II-E-C3	200	Lean	1
3	340.56	H4-II-E-C3	200	Lean	1
3	345.151	Huh7	200	Lean	1
3	390.479	Huh7	200	Lean	1
3	375.96	Huh7	200	Lean	1
3	913.577	McA-RH-7777	200	Lean	1
3	758.899	McA-RH-7777	200	Lean	1
3	806.545	McA-RH-7777	200	Lean	1
3	268.186	NRK-49F	200	Lean	1
3	249.745	NRK-49F	200	Lean	1
3	216.435	NRK-49F	200	Lean	1
3	372.505	H4-II-E-C3	400	Lean	1
3	415.077	H4-II-E-C3	400	Lean	1
3	421.355	H4-II-E-C3	400	Lean	1
3	563.373	Huh7	400	Lean	1
3	581.553	Huh7	400	Lean	1
3	448.426	Huh7	400	Lean	1
3	971.804	McA-RH-7777	400	Lean	1
3	878.233	McA-RH-7777	400	Lean	1
3	869.864	McA-RH-7777	400	Lean	1
3	444.278	NRK-49F	400	Lean	1
3	647.128	NRK-49F	400	Lean	1
3	310.64	NRK-49F	400	Lean	1
3	34.9675	H4-II-E-C3	0	Obese	1
3	35.5339	H4-II-E-C3	0	Obese	1
3	36.1309	H4-II-E-C3	0	Obese	1
3	36.1448	Huh7	0	Obese	1
3	36.661	Huh7	0	Obese	1
3	35.1999	Huh7	0	Obese	1
3	41.973	McA-RH-7777	0	Obese	1
3	42.5883	McA-RH-7777	0	Obese	1
3	43.3585	McA-RH-7777	0	Obese	1
3	35.354	NRK-49F	0	Obese	1
3	34.1177	NRK-49F	0	Obese	1
3	35.8736	NRK-49F	0	Obese	1
3	134.693	H4-II-E-C3	25	Obese	1
3	118.947	H4-II-E-C3	25	Obese	1
3	83.9805	H4-II-E-C3	25	Obese	1
3	252.944	Huh7	25	Obese	1
3	143.731	Huh7	25	Obese	1
3	115.95	Huh7	25	Obese	1
3	346.999	McA-RH-7777	25	Obese	1
3	310.46	McA-RH-7777	25	Obese	1
3	421.754	McA-RH-7777	25	Obese	1
3	91.6594	NRK-49F	25	Obese	1
3	73.9494	NRK-49F	25	Obese	1
3	91.1039	NRK-49F	25	Obese	1
3	267.082	H4-II-E-C3	50	Obese	1
3	213.268	H4-II-E-C3	50	Obese	1
3	321.247	Huh7	50	Obese	1
3	287.718	Huh7	50	Obese	1
3	1044.9	McA-RH-7777	50	Obese	1
3	797.921	McA-RH-7777	50	Obese	1
3	723.345	McA-RH-7777	50	Obese	1
3	82.9072	NRK-49F	50	Obese	1
3	106.104	NRK-49F	50	Obese	1
3	96.9062	NRK-49F	50	Obese	1
3	463.817	H4-II-E-C3	100	Obese	1
3	340.419	H4-II-E-C3	100	Obese	1
3	503.458	H4-II-E-C3	100	Obese	1
3	433.701	Huh7	100	Obese	1
3	467.235	Huh7	100	Obese	1
3	457.657	Huh7	100	Obese	1
3	1237.78	McA-RH-7777	100	Obese	1
3	1573.13	McA-RH-7777	100	Obese	1
3	1978.51	McA-RH-7777	100	Obese	1
3	236.375	NRK-49F	100	Obese	1
3	361.063	NRK-49F	100	Obese	1
3	332.57	NRK-49F	100	Obese	1
3	1014.24	H4-II-E-C3	200	Obese	1
3	946.386	H4-II-E-C3	200	Obese	1
3	888.096	H4-II-E-C3	200	Obese	1
3	587.461	Huh7	200	Obese	1
3	569.192	Huh7	200	Obese	1
3	525.215	Huh7	200	Obese	1
3	1928.8	McA-RH-7777	200	Obese	1
3	2033.69	McA-RH-7777	200	Obese	1
3	2117.93	McA-RH-7777	200	Obese	1
3	451.556	NRK-49F	200	Obese	1
3	482.945	NRK-49F	200	Obese	1
3	485.737	NRK-49F	200	Obese	1
3	1092.84	H4-II-E-C3	400	Obese	1
3	1177.12	H4-II-E-C3	400	Obese	1
3	1240.85	H4-II-E-C3	400	Obese	1
3	767.572	Huh7	400	Obese	1
3	741.377	Huh7	400	Obese	1
3	702.319	Huh7	400	Obese	1
3	1810.6	McA-RH-7777	400	Obese	1
3	533.587	McA-RH-7777	400	Obese	1
3	1482.76	McA-RH-7777	400	Obese	1
3	855.626	NRK-49F	400	Obese	1
3	847.687	NRK-49F	400	Obese	1
3	757.457	NRK-49F	400	Obese	1
3	38.2804	H4-II-E-C3	0	Lean	5
3	38.6238	H4-II-E-C3	0	Lean	5
3	38.7279	H4-II-E-C3	0	Lean	5
3	38.4887	Huh7	0	Lean	5
3	38.7655	Huh7	0	Lean	5
3	38.2951	Huh7	0	Lean	5
3	41.482	McA-RH-7777	0	Lean	5
3	44.7383	McA-RH-7777	0	Lean	5
3	43.4565	McA-RH-7777	0	Lean	5
3	38.7051	NRK-49F	0	Lean	5
3	37.7795	NRK-49F	0	Lean	5
3	38.1384	NRK-49F	0	Lean	5
3	62.8231	H4-II-E-C3	25	Lean	5
3	61.6621	H4-II-E-C3	25	Lean	5
3	57.6147	H4-II-E-C3	25	Lean	5
3	72.7897	Huh7	25	Lean	5
3	60.4871	Huh7	25	Lean	5
3	68.9737	Huh7	25	Lean	5
3	162.204	McA-RH-7777	25	Lean	5
3	125.857	McA-RH-7777	25	Lean	5
3	147.137	McA-RH-7777	25	Lean	5
3	63.2454	NRK-49F	25	Lean	5
3	52.6858	NRK-49F	25	Lean	5
3	52.3374	NRK-49F	25	Lean	5
3	144.937	H4-II-E-C3	50	Lean	5
3	126.42	H4-II-E-C3	50	Lean	5
3	134.831	H4-II-E-C3	50	Lean	5
3	134.114	Huh7	50	Lean	5
3	121.414	Huh7	50	Lean	5
3	101.426	Huh7	50	Lean	5
3	236.332	McA-RH-7777	50	Lean	5
3	187.617	McA-RH-7777	50	Lean	5
3	205.912	McA-RH-7777	50	Lean	5
3	140.519	NRK-49F	50	Lean	5
3	89.0603	NRK-49F	50	Lean	5
3	85.9785	NRK-49F	50	Lean	5
3	187.551	H4-II-E-C3	100	Lean	5
3	78.7054	H4-II-E-C3	100	Lean	5
3	265.24	H4-II-E-C3	100	Lean	5
3	213.369	Huh7	100	Lean	5
3	183.024	Huh7	100	Lean	5
3	150.095	Huh7	100	Lean	5
3	453.823	McA-RH-7777	100	Lean	5
3	532.251	McA-RH-7777	100	Lean	5
3	457.37	McA-RH-7777	100	Lean	5
3	171.46	NRK-49F	100	Lean	5
3	145.961	NRK-49F	100	Lean	5
3	139.814	NRK-49F	100	Lean	5
3	338.479	H4-II-E-C3	200	Lean	5
3	275.768	H4-II-E-C3	200	Lean	5
3	227.189	H4-II-E-C3	200	Lean	5
3	325.252	Huh7	200	Lean	5
3	334.01	Huh7	200	Lean	5
3	284.312	Huh7	200	Lean	5
3	831.604	McA-RH-7777	200	Lean	5
3	821.877	McA-RH-7777	200	Lean	5
3	647.783	McA-RH-7777	200	Lean	5
3	308.889	NRK-49F	200	Lean	5
3	308.381	NRK-49F	200	Lean	5
3	307.842	NRK-49F	200	Lean	5
3	842.395	H4-II-E-C3	400	Lean	5
3	726.829	H4-II-E-C3	400	Lean	5
3	749.103	H4-II-E-C3	400	Lean	5
3	564.046	Huh7	400	Lean	5
3	642.399	Huh7	400	Lean	5
3	591.732	Huh7	400	Lean	5
3	2512.55	McA-RH-7777	400	Lean	5
3	1934.46	McA-RH-7777	400	Lean	5
3	2344.36	McA-RH-7777	400	Lean	5
3	779.166	NRK-49F	400	Lean	5
3	703.349	NRK-49F	400	Lean	5
3	500.904	NRK-49F	400	Lean	5
3	37.3307	H4-II-E-C3	0	Obese	5
3	36.8346	H4-II-E-C3	0	Obese	5
3	37.2444	H4-II-E-C3	0	Obese	5
3	36.1634	Huh7	0	Obese	5
3	37.0055	Huh7	0	Obese	5
3	36.5104	Huh7	0	Obese	5
3	41.9342	McA-RH-7777	0	Obese	5
3	41.3415	McA-RH-7777	0	Obese	5
3	42.1303	McA-RH-7777	0	Obese	5
3	36.4045	NRK-49F	0	Obese	5
3	37.0196	NRK-49F	0	Obese	5
3	36.745	NRK-49F	0	Obese	5
3	50.4692	H4-II-E-C3	25	Obese	5
3	81.7941	H4-II-E-C3	25	Obese	5
3	74.5992	H4-II-E-C3	25	Obese	5
3	76.5677	Huh7	25	Obese	5
3	60.4708	Huh7	25	Obese	5
3	68.6645	Huh7	25	Obese	5
3	317.396	McA-RH-7777	25	Obese	5
3	169.444	McA-RH-7777	25	Obese	5
3	125.508	McA-RH-7777	25	Obese	5
3	58.7413	NRK-49F	25	Obese	5
3	52.9554	NRK-49F	25	Obese	5
3	53.1293	NRK-49F	25	Obese	5
3	483.67	H4-II-E-C3	50	Obese	5
3	102.607	H4-II-E-C3	50	Obese	5
3	78.8681	H4-II-E-C3	50	Obese	5
3	114.704	H4-II-E-C3	50	Obese	5
3	171.288	Huh7	50	Obese	5
3	160.305	Huh7	50	Obese	5
3	275.942	Huh7	50	Obese	5
3	183.064	Huh7	50	Obese	5
3	398.393	McA-RH-7777	50	Obese	5
3	346.171	McA-RH-7777	50	Obese	5
3	180.21	McA-RH-7777	50	Obese	5
3	68.2154	NRK-49F	50	Obese	5
3	78.3604	NRK-49F	50	Obese	5
3	59.3244	NRK-49F	50	Obese	5
3	232.855	H4-II-E-C3	100	Obese	5
3	183.073	H4-II-E-C3	100	Obese	5
3	118.717	H4-II-E-C3	100	Obese	5
3	320.999	Huh7	100	Obese	5
3	343.787	Huh7	100	Obese	5
3	299.663	Huh7	100	Obese	5
3	662.112	McA-RH-7777	100	Obese	5
3	729.051	McA-RH-7777	100	Obese	5
3	693.166	McA-RH-7777	100	Obese	5
3	90.4961	NRK-49F	100	Obese	5
3	117.059	NRK-49F	100	Obese	5
3	120.306	NRK-49F	100	Obese	5
3	693.364	H4-II-E-C3	200	Obese	5
3	491.996	H4-II-E-C3	200	Obese	5
3	622.114	H4-II-E-C3	200	Obese	5
3	420.645	Huh7	200	Obese	5
3	388.557	Huh7	200	Obese	5
3	421.061	Huh7	200	Obese	5
3	834.525	McA-RH-7777	200	Obese	5
3	1575.41	McA-RH-7777	200	Obese	5
3	619.016	McA-RH-7777	200	Obese	5
3	632.19	NRK-49F	200	Obese	5
3	573.58	NRK-49F	200	Obese	5
3	330.8	NRK-49F	200	Obese	5
3	804.055	H4-II-E-C3	400	Obese	5
3	1023.31	H4-II-E-C3	400	Obese	5
3	294.149	H4-II-E-C3	400	Obese	5
3	621.673	Huh7	400	Obese	5
3	644.677	Huh7	400	Obese	5
3	592.731	Huh7	400	Obese	5
3	2717.34	McA-RH-7777	400	Obese	5
3	2910.92	McA-RH-7777	400	Obese	5
3	1739.23	McA-RH-7777	400	Obese	5
3	224.773	NRK-49F	400	Obese	5
3	504.437	NRK-49F	400	Obese	5
3	542.859	NRK-49F	400	Obese	5
3	39.4496	H4-II-E-C3	0	Lean	10
3	39.6948	H4-II-E-C3	0	Lean	10
3	39.4649	H4-II-E-C3	0	Lean	10
3	39.5652	Huh7	0	Lean	10
3	40.2446	Huh7	0	Lean	10
3	39.1335	Huh7	0	Lean	10
3	42.1457	McA-RH-7777	0	Lean	10
3	44.011	McA-RH-7777	0	Lean	10
3	38.7092	McA-RH-7777	0	Lean	10
3	38.3928	NRK-49F	0	Lean	10
3	39.6115	NRK-49F	0	Lean	10
3	36.6185	NRK-49F	0	Lean	10
3	56.9128	H4-II-E-C3	25	Lean	10
3	53.5635	H4-II-E-C3	25	Lean	10
3	53.679	H4-II-E-C3	25	Lean	10
3	65.3522	Huh7	25	Lean	10
3	66.9613	Huh7	25	Lean	10
3	64.02	Huh7	25	Lean	10
3	104.268	McA-RH-7777	25	Lean	10
3	102.688	McA-RH-7777	25	Lean	10
3	87.7362	McA-RH-7777	25	Lean	10
3	53.1988	NRK-49F	25	Lean	10
3	62.2444	NRK-49F	25	Lean	10
3	53.2817	NRK-49F	25	Lean	10
3	85.2434	H4-II-E-C3	50	Lean	10
3	87.4514	H4-II-E-C3	50	Lean	10
3	81.2817	H4-II-E-C3	50	Lean	10
3	98.3789	Huh7	50	Lean	10
3	96.3149	Huh7	50	Lean	10
3	87.3642	Huh7	50	Lean	10
3	174.516	McA-RH-7777	50	Lean	10
3	143.556	McA-RH-7777	50	Lean	10
3	185.542	McA-RH-7777	50	Lean	10
3	90.2112	NRK-49F	50	Lean	10
3	100.208	NRK-49F	50	Lean	10
3	85.9224	NRK-49F	50	Lean	10
3	176.736	H4-II-E-C3	100	Lean	10
3	124.93	H4-II-E-C3	100	Lean	10
3	129.428	H4-II-E-C3	100	Lean	10
3	176.827	Huh7	100	Lean	10
3	197.631	Huh7	100	Lean	10
3	169.493	Huh7	100	Lean	10
3	295.091	McA-RH-7777	100	Lean	10
3	359.02	McA-RH-7777	100	Lean	10
3	228.571	McA-RH-7777	100	Lean	10
3	89.0182	NRK-49F	100	Lean	10
3	133.808	NRK-49F	100	Lean	10
3	110.198	NRK-49F	100	Lean	10
3	111.822	H4-II-E-C3	200	Lean	10
3	216.355	H4-II-E-C3	200	Lean	10
3	183.56	H4-II-E-C3	200	Lean	10
3	330.543	Huh7	200	Lean	10
3	322.126	Huh7	200	Lean	10
3	347.186	Huh7	200	Lean	10
3	710.606	McA-RH-7777	200	Lean	10
3	647.222	McA-RH-7777	200	Lean	10
3	637.864	McA-RH-7777	200	Lean	10
3	214.544	NRK-49F	200	Lean	10
3	201.679	NRK-49F	200	Lean	10
3	198.096	NRK-49F	200	Lean	10
3	798.487	H4-II-E-C3	400	Lean	10
3	432.751	H4-II-E-C3	400	Lean	10
3	565.256	H4-II-E-C3	400	Lean	10
3	588.949	Huh7	400	Lean	10
3	628.467	Huh7	400	Lean	10
3	578.896	Huh7	400	Lean	10
3	1544.99	McA-RH-7777	400	Lean	10
3	1196.42	McA-RH-7777	400	Lean	10
3	1380.94	McA-RH-7777	400	Lean	10
3	479.403	NRK-49F	400	Lean	10
3	674.72	NRK-49F	400	Lean	10
3	612.347	NRK-49F	400	Lean	10
3	38.4984	H4-II-E-C3	0	Obese	10
3	36.8589	H4-II-E-C3	0	Obese	10
3	37.7864	H4-II-E-C3	0	Obese	10
3	37.8265	Huh7	0	Obese	10
3	38.5864	Huh7	0	Obese	10
3	37.3169	Huh7	0	Obese	10
3	39.3183	McA-RH-7777	0	Obese	10
3	38.419	McA-RH-7777	0	Obese	10
3	39.1377	McA-RH-7777	0	Obese	10
3	36.755	NRK-49F	0	Obese	10
3	37.0281	NRK-49F	0	Obese	10
3	36.1662	NRK-49F	0	Obese	10
3	48.8465	H4-II-E-C3	25	Obese	10
3	54.8358	H4-II-E-C3	25	Obese	10
3	56.713	H4-II-E-C3	25	Obese	10
3	83.6262	Huh7	25	Obese	10
3	75.3009	Huh7	25	Obese	10
3	70.8517	Huh7	25	Obese	10
3	171.291	McA-RH-7777	25	Obese	10
3	148.365	McA-RH-7777	25	Obese	10
3	150.887	McA-RH-7777	25	Obese	10
3	53.0528	NRK-49F	25	Obese	10
3	53.1991	NRK-49F	25	Obese	10
3	55.201	NRK-49F	25	Obese	10
3	66.3173	H4-II-E-C3	50	Obese	10
3	70.9529	H4-II-E-C3	50	Obese	10
3	70.9985	H4-II-E-C3	50	Obese	10
3	130.55	Huh7	50	Obese	10
3	124.574	Huh7	50	Obese	10
3	134.099	Huh7	50	Obese	10
3	317.021	McA-RH-7777	50	Obese	10
3	197.298	McA-RH-7777	50	Obese	10
3	210.634	McA-RH-7777	50	Obese	10
3	81.1931	NRK-49F	50	Obese	10
3	63.5326	NRK-49F	50	Obese	10
3	56.5482	NRK-49F	50	Obese	10
3	124.056	H4-II-E-C3	100	Obese	10
3	70.6264	H4-II-E-C3	100	Obese	10
3	99.2381	H4-II-E-C3	100	Obese	10
3	164.586	Huh7	100	Obese	10
3	223.283	Huh7	100	Obese	10
3	157.943	Huh7	100	Obese	10
3	815.226	McA-RH-7777	100	Obese	10
3	270.223	McA-RH-7777	100	Obese	10
3	396.148	McA-RH-7777	100	Obese	10
3	114.449	NRK-49F	100	Obese	10
3	111.397	NRK-49F	100	Obese	10
3	118.067	NRK-49F	100	Obese	10
3	234.791	H4-II-E-C3	200	Obese	10
3	195.335	H4-II-E-C3	200	Obese	10
3	343.368	H4-II-E-C3	200	Obese	10
3	81.3983	Huh7	200	Obese	10
3	232.984	Huh7	200	Obese	10
3	225.658	Huh7	200	Obese	10
3	961.786	McA-RH-7777	200	Obese	10
3	837.521	McA-RH-7777	200	Obese	10
3	447.637	McA-RH-7777	200	Obese	10
3	206.76	NRK-49F	200	Obese	10
3	145.343	NRK-49F	200	Obese	10
3	189.738	NRK-49F	200	Obese	10
3	664.553	H4-II-E-C3	400	Obese	10
3	739.08	H4-II-E-C3	400	Obese	10
3	812.008	H4-II-E-C3	400	Obese	10
3	529.924	Huh7	400	Obese	10
3	558.495	Huh7	400	Obese	10
3	613.133	Huh7	400	Obese	10
3	1189.55	McA-RH-7777	400	Obese	10
3	1110.77	McA-RH-7777	400	Obese	10
3	269.573	McA-RH-7777	400	Obese	10
3	263.957	NRK-49F	400	Obese	10
3	463.113	NRK-49F	400	Obese	10
3	326.052	NRK-49F	400	Obese	10
4	34.8848	H4-II-E-C3	0	Lean	0
4	33.8947	H4-II-E-C3	0	Lean	0
4	33.37	H4-II-E-C3	0	Lean	0
4	35.2447	Huh7	0	Lean	0
4	35.8776	Huh7	0	Lean	0
4	39.5715	Huh7	0	Lean	0
4	49.8173	McA-RH-7777	0	Lean	0
4	48.0345	McA-RH-7777	0	Lean	0
4	50.4752	McA-RH-7777	0	Lean	0
4	33.2397	NRK-49F	0	Lean	0
4	32.7436	NRK-49F	0	Lean	0
4	32.6933	NRK-49F	0	Lean	0
4	64.221	H4-II-E-C3	25	Lean	0
4	60.492	H4-II-E-C3	25	Lean	0
4	59.5984	H4-II-E-C3	25	Lean	0
4	97.6877	Huh7	25	Lean	0
4	87.1473	Huh7	25	Lean	0
4	78.6906	Huh7	25	Lean	0
4	186.651	McA-RH-7777	25	Lean	0
4	115.223	McA-RH-7777	25	Lean	0
4	112.09	McA-RH-7777	25	Lean	0
4	51.6103	NRK-49F	25	Lean	0
4	52.5781	NRK-49F	25	Lean	0
4	53.8029	NRK-49F	25	Lean	0
4	87.2207	H4-II-E-C3	50	Lean	0
4	83.6937	H4-II-E-C3	50	Lean	0
4	83.7483	H4-II-E-C3	50	Lean	0
4	129.457	Huh7	50	Lean	0
4	121.269	Huh7	50	Lean	0
4	109.715	Huh7	50	Lean	0
4	205.212	McA-RH-7777	50	Lean	0
4	172.221	McA-RH-7777	50	Lean	0
4	153.798	McA-RH-7777	50	Lean	0
4	83.0609	NRK-49F	50	Lean	0
4	81.0742	NRK-49F	50	Lean	0
4	79.1004	NRK-49F	50	Lean	0
4	123.48	H4-II-E-C3	100	Lean	0
4	128.986	H4-II-E-C3	100	Lean	0
4	129.799	H4-II-E-C3	100	Lean	0
4	161.97	Huh7	100	Lean	0
4	167.062	Huh7	100	Lean	0
4	170.587	Huh7	100	Lean	0
4	183.255	McA-RH-7777	100	Lean	0
4	185.186	McA-RH-7777	100	Lean	0
4	183.51	McA-RH-7777	100	Lean	0
4	153.411	NRK-49F	100	Lean	0
4	122.692	NRK-49F	100	Lean	0
4	129.514	NRK-49F	100	Lean	0
4	212.963	H4-II-E-C3	200	Lean	0
4	196.128	H4-II-E-C3	200	Lean	0
4	205.745	H4-II-E-C3	200	Lean	0
4	270.059	Huh7	200	Lean	0
4	270.198	Huh7	200	Lean	0
4	254.6	Huh7	200	Lean	0
4	286.585	McA-RH-7777	200	Lean	0
4	267.26	McA-RH-7777	200	Lean	0
4	281.912	McA-RH-7777	200	Lean	0
4	237.231	NRK-49F	200	Lean	0
4	241.003	NRK-49F	200	Lean	0
4	247.188	NRK-49F	200	Lean	0
4	449.739	H4-II-E-C3	400	Lean	0
4	433.418	H4-II-E-C3	400	Lean	0
4	437.43	H4-II-E-C3	400	Lean	0
4	473.606	Huh7	400	Lean	0
4	494.155	Huh7	400	Lean	0
4	446.167	Huh7	400	Lean	0
4	465.245	McA-RH-7777	400	Lean	0
4	461.692	McA-RH-7777	400	Lean	0
4	454.89	McA-RH-7777	400	Lean	0
4	461.165	NRK-49F	400	Lean	0
4	457.326	NRK-49F	400	Lean	0
4	450.879	NRK-49F	400	Lean	0
4	34.4648	H4-II-E-C3	0	Obese	0
4	34.2131	H4-II-E-C3	0	Obese	0
4	33.2397	H4-II-E-C3	0	Obese	0
4	35.3898	Huh7	0	Obese	0
4	38.2563	Huh7	0	Obese	0
4	36.4001	Huh7	0	Obese	0
4	44.0461	McA-RH-7777	0	Obese	0
4	44.8849	McA-RH-7777	0	Obese	0
4	43.9407	McA-RH-7777	0	Obese	0
4	32.4318	NRK-49F	0	Obese	0
4	32.8217	NRK-49F	0	Obese	0
4	32.9217	NRK-49F	0	Obese	0
4	60.6478	H4-II-E-C3	25	Obese	0
4	60.6688	H4-II-E-C3	25	Obese	0
4	61.3471	H4-II-E-C3	25	Obese	0
4	92.0164	Huh7	25	Obese	0
4	108.718	Huh7	25	Obese	0
4	79.8023	Huh7	25	Obese	0
4	181.618	McA-RH-7777	25	Obese	0
4	158.478	McA-RH-7777	25	Obese	0
4	222.434	McA-RH-7777	25	Obese	0
4	53.5449	NRK-49F	25	Obese	0
4	53.5669	NRK-49F	25	Obese	0
4	54.9314	NRK-49F	25	Obese	0
4	90.0249	H4-II-E-C3	50	Obese	0
4	87.7077	H4-II-E-C3	50	Obese	0
4	85.8123	H4-II-E-C3	50	Obese	0
4	108.74	Huh7	50	Obese	0
4	110.55	Huh7	50	Obese	0
4	100.63	Huh7	50	Obese	0
4	197.07	McA-RH-7777	50	Obese	0
4	361.583	McA-RH-7777	50	Obese	0
4	220.448	McA-RH-7777	50	Obese	0
4	78.4858	NRK-49F	50	Obese	0
4	86.2976	NRK-49F	50	Obese	0
4	79.918	NRK-49F	50	Obese	0
4	120.496	H4-II-E-C3	100	Obese	0
4	117.347	H4-II-E-C3	100	Obese	0
4	121.162	H4-II-E-C3	100	Obese	0
4	160.903	Huh7	100	Obese	0
4	143.747	Huh7	100	Obese	0
4	180.263	Huh7	100	Obese	0
4	183.936	McA-RH-7777	100	Obese	0
4	252.051	McA-RH-7777	100	Obese	0
4	197.243	McA-RH-7777	100	Obese	0
4	131.12	NRK-49F	100	Obese	0
4	124.332	NRK-49F	100	Obese	0
4	120.033	NRK-49F	100	Obese	0
4	230.114	H4-II-E-C3	200	Obese	0
4	216.275	H4-II-E-C3	200	Obese	0
4	232.579	H4-II-E-C3	200	Obese	0
4	267.946	Huh7	200	Obese	0
4	277.217	Huh7	200	Obese	0
4	252.03	Huh7	200	Obese	0
4	277.66	McA-RH-7777	200	Obese	0
4	286.823	McA-RH-7777	200	Obese	0
4	275.697	McA-RH-7777	200	Obese	0
4	239.832	NRK-49F	200	Obese	0
4	234.076	NRK-49F	200	Obese	0
4	235.481	NRK-49F	200	Obese	0
4	455.179	H4-II-E-C3	400	Obese	0
4	461.604	H4-II-E-C3	400	Obese	0
4	433.397	H4-II-E-C3	400	Obese	0
4	482.906	Huh7	400	Obese	0
4	463.422	Huh7	400	Obese	0
4	473.511	Huh7	400	Obese	0
4	808.302	McA-RH-7777	400	Obese	0
4	567.967	McA-RH-7777	400	Obese	0
4	525.168	McA-RH-7777	400	Obese	0
4	483.542	NRK-49F	400	Obese	0
4	464.197	NRK-49F	400	Obese	0
4	473.011	NRK-49F	400	Obese	0
4	33.5197	H4-II-E-C3	0	Lean	1
4	35.3132	H4-II-E-C3	0	Lean	1
4	34.9548	H4-II-E-C3	0	Lean	1
4	34.981	Huh7	0	Lean	1
4	35.0584	Huh7	0	Lean	1
4	35.793	Huh7	0	Lean	1
4	45.866	McA-RH-7777	0	Lean	1
4	40.3563	McA-RH-7777	0	Lean	1
4	41.6157	McA-RH-7777	0	Lean	1
4	33.9454	NRK-49F	0	Lean	1
4	34.9752	NRK-49F	0	Lean	1
4	33.1755	NRK-49F	0	Lean	1
4	183.973	H4-II-E-C3	25	Lean	1
4	157.066	H4-II-E-C3	25	Lean	1
4	187.232	H4-II-E-C3	25	Lean	1
4	240.698	Huh7	25	Lean	1
4	216.688	Huh7	25	Lean	1
4	232.204	Huh7	25	Lean	1
4	938.423	McA-RH-7777	25	Lean	1
4	812.421	McA-RH-7777	25	Lean	1
4	358.791	McA-RH-7777	25	Lean	1
4	86.2786	NRK-49F	25	Lean	1
4	111.448	NRK-49F	25	Lean	1
4	112.873	NRK-49F	25	Lean	1
4	125.728	H4-II-E-C3	50	Lean	1
4	231.163	H4-II-E-C3	50	Lean	1
4	92.7021	H4-II-E-C3	50	Lean	1
4	305.916	Huh7	50	Lean	1
4	278.682	Huh7	50	Lean	1
4	296.821	Huh7	50	Lean	1
4	887.093	McA-RH-7777	50	Lean	1
4	843.447	McA-RH-7777	50	Lean	1
4	717.929	McA-RH-7777	50	Lean	1
4	159.873	NRK-49F	50	Lean	1
4	169.526	NRK-49F	50	Lean	1
4	131.6	NRK-49F	50	Lean	1
4	484.741	H4-II-E-C3	100	Lean	1
4	501.838	H4-II-E-C3	100	Lean	1
4	435.778	H4-II-E-C3	100	Lean	1
4	267.058	Huh7	100	Lean	1
4	276.088	Huh7	100	Lean	1
4	217.194	Huh7	100	Lean	1
4	832.821	McA-RH-7777	100	Lean	1
4	717.892	McA-RH-7777	100	Lean	1
4	641.599	McA-RH-7777	100	Lean	1
4	131.52	NRK-49F	100	Lean	1
4	160.461	NRK-49F	100	Lean	1
4	188.847	NRK-49F	100	Lean	1
4	441.735	H4-II-E-C3	200	Lean	1
4	441.061	H4-II-E-C3	200	Lean	1
4	444.89	H4-II-E-C3	200	Lean	1
4	419.968	Huh7	200	Lean	1
4	453.859	Huh7	200	Lean	1
4	438.88	Huh7	200	Lean	1
4	1169.98	McA-RH-7777	200	Lean	1
4	979.715	McA-RH-7777	200	Lean	1
4	1048.26	McA-RH-7777	200	Lean	1
4	344.913	NRK-49F	200	Lean	1
4	317.239	NRK-49F	200	Lean	1
4	267.419	NRK-49F	200	Lean	1
4	527.102	H4-II-E-C3	400	Lean	1
4	473.153	H4-II-E-C3	400	Lean	1
4	509.763	H4-II-E-C3	400	Lean	1
4	674.003	Huh7	400	Lean	1
4	518.572	Huh7	400	Lean	1
4	647.617	Huh7	400	Lean	1
4	1086.14	McA-RH-7777	400	Lean	1
4	1197.67	McA-RH-7777	400	Lean	1
4	1056.11	McA-RH-7777	400	Lean	1
4	520.346	NRK-49F	400	Lean	1
4	671.918	NRK-49F	400	Lean	1
4	374.809	NRK-49F	400	Lean	1
4	34.4451	H4-II-E-C3	0	Obese	1
4	34.5397	H4-II-E-C3	0	Obese	1
4	35.2734	H4-II-E-C3	0	Obese	1
4	34.8709	Huh7	0	Obese	1
4	35.9282	Huh7	0	Obese	1
4	35.1874	Huh7	0	Obese	1
4	41.4874	McA-RH-7777	0	Obese	1
4	41.4604	McA-RH-7777	0	Obese	1
4	42.6125	McA-RH-7777	0	Obese	1
4	34.71	NRK-49F	0	Obese	1
4	33.4346	NRK-49F	0	Obese	1
4	34.4271	NRK-49F	0	Obese	1
4	151.817	H4-II-E-C3	25	Obese	1
4	139.225	H4-II-E-C3	25	Obese	1
4	96.5531	H4-II-E-C3	25	Obese	1
4	293.254	Huh7	25	Obese	1
4	176.87	Huh7	25	Obese	1
4	148.279	Huh7	25	Obese	1
4	497.56	McA-RH-7777	25	Obese	1
4	403.665	McA-RH-7777	25	Obese	1
4	540.667	McA-RH-7777	25	Obese	1
4	119.057	NRK-49F	25	Obese	1
4	111.345	NRK-49F	25	Obese	1
4	86.7084	NRK-49F	25	Obese	1
4	668.213	H4-II-E-C3	50	Obese	1
4	350.376	H4-II-E-C3	50	Obese	1
4	257.899	H4-II-E-C3	50	Obese	1
4	368.841	Huh7	50	Obese	1
4	356.494	Huh7	50	Obese	1
4	327.996	Huh7	50	Obese	1
4	1322.7	McA-RH-7777	50	Obese	1
4	1068.14	McA-RH-7777	50	Obese	1
4	968.316	McA-RH-7777	50	Obese	1
4	108.561	NRK-49F	50	Obese	1
4	133.766	NRK-49F	50	Obese	1
4	130.861	NRK-49F	50	Obese	1
4	613.183	H4-II-E-C3	100	Obese	1
4	441.591	H4-II-E-C3	100	Obese	1
4	674.904	H4-II-E-C3	100	Obese	1
4	495.79	Huh7	100	Obese	1
4	520.014	Huh7	100	Obese	1
4	551.47	Huh7	100	Obese	1
4	1611.65	McA-RH-7777	100	Obese	1
4	2037.53	McA-RH-7777	100	Obese	1
4	2474.49	McA-RH-7777	100	Obese	1
4	310.28	NRK-49F	100	Obese	1
4	473.554	NRK-49F	100	Obese	1
4	413.814	NRK-49F	100	Obese	1
4	1289.2	H4-II-E-C3	200	Obese	1
4	1256.64	H4-II-E-C3	200	Obese	1
4	1087.94	H4-II-E-C3	200	Obese	1
4	680.8	Huh7	200	Obese	1
4	627.483	Huh7	200	Obese	1
4	573.277	Huh7	200	Obese	1
4	2443.23	McA-RH-7777	200	Obese	1
[truncated: 2,033 more rows]

## Sheet: Fig 1c
	mRNA expression			Lipid uptake			mRNA uptake
H4-II-E-C3	9.57167	6.83629	7.5833	1.93618	1.53735	1.84425	1.62061	1.33332	1.54534
McA-RH-7777	11.6637	9.16035	10.8087	1.42944	1.35232	1.40569	1.57512	1.5636	1.58525
Huh7	3.77209	4.329	5.41284	0.926318	0.968006	0.924067	0.917772	0.969369	0.894079
NRK-49F	3.5276	2.42685	2.54172	0.819536	0.700747	0.771881	1.13043	0.968213	1.06869

## Sheet: Fig 1d
	mRNA expression			Lipid uptake			mRNA uptake
H4-II-E-C3	0.983685	1.39003	3.93138	0.893156	1.14525	2.23904	0.655745	0.807863	1.61041
McA-RH-7777	1.4369	1.14709	2.07126	0.801144	0.65843	1.09503	0.799605	0.653945	1.16235
Huh7	1.5162	1.24654	1.20058	0.966869	0.868681	0.84191	0.793751	0.754429	0.764447
NRK-49F	0.902028	0.991279	1.00527	0.25327	0.294532	0.324106	0.38872	0.427043	0.455355

## Sheet: Fig 1e
	H4-II-E-C3			McA-RH-7777			Huh7			NRK-49F
1	2.87218	4.06251	3.73577	1.59182	1.28131	1.2204	1.13192	1.505	1.26266	1.36778	1.57828	1.45915
2	1.43977	1.54992	1.44365	0.841462	1.03908	0.86138	0.65625	0.724351	0.757571	0.854907	0.910459	0.899305
3	0.881604	0.798007	0.874591	0.993353	1.04536	1.16452	0.952057	0.851456	0.886032	0.999582	0.919419	0.938539
4	1.33102	1.10363	1.80541	1.99947	2.08924	1.86459	3.0054	1.599	3.01598	1.10607	1.21176	1.30414
5	1.41291	1.23336	1.53704	1.81229	2.58925	1.70161	2.67043	3.2249	1.65456	1.40501	1.27861	1.42469
6	1.01807	0.904658	0.871755	0.84175	0.747219	0.958204	0.820772	1.06408	1.2389	0.978982	1.0518	0.931547
7	1.15833	1.29602	1.18106	1.49321	1.34939	1.41213	1.03073	1.08692	1.29454	1.11358	1.01094	0.989462
8	1.38451	1.85352	2.20642	3.31255	2.45627	3.43357	1.94476	2.44897	2.73149	1.63285	1.47608	1.31525
9	14.2257	14.3375	13.0517	17.5228	19.9685	24.8508	7.04697	7.01868	5.62097	4.46995	2.8254	3.84027
10	14.6279	14.7641	12.6841	15.2595	16.94	16.7476	5.69743	7.77182	4.98317	10.2011	4.57278	4.79468
11	12.8728	12.2044	13.402	10.3982	13.0234	15.6897	7.221	7.45973	7.30109	7.63582	4.01008	3.16008
12	3.27109	4.21416	5.97544	2.85076	7.47986	8.20692	1.95126	2.47406	1.91412	1.64863	1.45252	1.38252
13	9.64326	11.9806	14.1023	12.8183	9.37174	9.2378	4.38769	4.41426	4.56505	2.77753	3.77776	2.17444
14	13.524	14.0826	14.3408	12.0298	15.7259	21.9101	8.32844	8.45656	8.50009	3.85998	4.35457	2.78806
15	8.99694	11.7293	12.8178	7.64306	8.17051	13.3693	6.9553	6.35647	6.30438	5.63509	4.43847	3.70722
16	6.81058	6.02206	7.88614	5.32262	3.99979	10.6136	3.17631	3.25541	3.13994	2.12576	1.76712	1.27406

## Sheet: Fig 2c
	Lipid		mRNA		Particle#
LNPcor	81.91	75.53	78.72	83.78	60.24	75
Background	-4.2	-4.2	-1	-0.8	0.1	0.1
LNPcor	90.03	86.04	95.08	102.26	85.11	100.27
Background	-4.2	-4.1	-0.7	-0.8	0.6	0.4

## Sheet: Fig 3a
Lean
208500000	226000000	310000000	435000000	335000000	313000000	288000000	396000000	132000000	734000000	364000000	462000000	410000000	767000000	575000000	300000000	749000000	455000000

## Sheet: Fig 3b
Lean
	1		2		3		4		5		6		7		8		LP
Lipoproteins	76.04	78.03	76.58	73.86	80.73	78.44	82.54	83.08	85.43	81.77	83.8	81.5	85.59	83.84	82.5	85.64	80.94	87.22
Complement and coagulation	3.53	3.02	4.43	4.78	3.92	4.25	3.12	3.25	3.3	3.8	3.76	3.86	2.51	2.8	2.62	2.85	3.11	2.81
Iron transfer	0.4	0.92	0.59	0.47	0.46	0.69	0.47	0.52	0.34	0.42	0.43	0.66	0.41	0.52	0.62	0.08	0.55	0.07
Acute phase	2.44	2.17	2.26	2.14	1.41	1.55	1.67	1.4	1.11	1.08	1.33	1.45	1.08	1.23	1.45	1.1	1.34	0.63
Immunoglobulin	2.13	1.83	2.1	2.1	2.87	2.35	2.35	1.48	1.55	2.42	1.59	1.39	2.16	1.53	1.5	4.37	1.86	2.83
Redox state	2.15	1.76	2.11	2.11	1.53	1.72	1.55	1.51	1.36	1.48	1.4	1.56	1.05	1.27	1.23	0.95	1.48	1.22
Others	13.31	12.27	11.93	14.54	9.08	11	8.3	8.76	6.91	9.03	7.69	9.58	7.2	8.81	10.08	5.01	10.72	5.22
Obese
	9		10		11		12		13		14		15		16		OP
Lipoproteins	94.4	94.06	94.11	94.2	94.52	92.61	91.42	92.27	92.79	92.72	93.01	92.87	93.89	95.33	93.17	93.9	90.71	91.65
Complement and coagulation	1.14	0.94	1.24	1.09	0.58	0.55	2.21	1.89	1.41	1.63	0.69	0.79	1.25	1	1.47	1.43	1.44	1.08
Iron transfer	0.19	0.16	0.15	0.21	0.07	0.27	0.09	0.15	0.09	0.08	0.29	0.31	0.09	0.09	0.12	0.12	0.36	0.43
Acute phase	0.59	0.87	0.32	0.42	0.36	0.68	0.42	0.59	0.37	0.41	0.66	0.64	0.39	0.33	0.45	0.39	0.69	0.59
Immunoglobulin	0.41	0.46	1.41	0.55	1.42	0.77	2.23	0.86	1.52	1.26	0.84	0.75	0.93	0.78	1.07	0.97	0.72	0.64
Redox state	0.42	0.38	0.57	0.42	0.41	0.56	0.78	0.69	0.76	0.59	0.59	0.51	0.56	0.36	0.58	0.43	0.66	0.6
Others	2.85	3.13	2.2	3.11	2.64	4.56	2.85	3.55	3.06	3.31	3.92	4.13	2.89	2.11	3.14	2.76	5.42	5.01

## Sheet: Fig 3c
Protein mes	Lean Plasma																		Obese Plasma																		Lean Coro
Apolipoprotein A-I	0.17	0.23	0.21	0.26	0.22	0.25	0.18	0.15	0.14	0.14	0.19	0.21	0.23	0.21	0.21	0.22	0.19	0.19	1.59	1.48	0.56	0.52	1.05	1.04	2.96	2.87	0.59	0.56	2.57	2.8	1.37	1.38	1.57	1.43	1.18	1.19	3.2	5.24	6.16	4.6	5.79	5.58	4.72	4.14	3.11	1.82	3.82	4.62	4.01
Apolipoprotein A-II	0.99	0.73	1.14	1.14	0.77	0.65	0.66	0.68	0.56	0.58	0.82	0.8	0.89	0.92	0.92	0.95	0.9	1.01	4.5	4.45	2.99	2.82	3	3.25	7.47	7.95	2.07	1.73	5.22	5.84	4.47	4.09	3.71	4.52	4.51	4.78	5.74	5.05	4.79	4.49	4.27	4.07	5	4.26	4	3.72	3.46	3.37	5.68
Apolipoprotein A-IV	0.12	0.12	0.2	0.17	0.13	0.14	0.13	0.11	0.09	0.1	0.17	0.14	0.09	0.12	0.1	0.09	0.12	0.16	0.85	0.85	0.34	0.36	0.72	0.81	1.88	1.7	0.61	0.52	1.43	1.56	0.97	1.11	1.27	1.36	0.94	0.89	1.85	2.04	2.29	1.99	2.15	2.38	1.93	1.86	1.64	1.37	1.74	2.14	2.09
Apolipoprotein B-100	0	0	0	0	0	0	0	0	0	0	0	0	0	0	0	0	0	0	0	0	0	0	0	0	0.01	0.01	0	0	0.01	0.01	0	0	0	0	0	0	0.5	0.52	0.49	0.49	0.46	0.47	0.5	0.39	0.44	0.46	0.37	0.41	0.5
Apolipoprotein C-I	0	0.01	0	0.06	0.04	0.04	0.06	0.02	0.03	0.04	0.01	0.02	0.05	0.02	0.06	0.01	0	0.06	0.19	0.26	0.05	0.04	0.21	0.2	0.38	0.32	0.1	0.11	0.25	0.24	0.17	0.17	0.11	0.11	0.18	0.19	4.59	3.96	2.77	4.59	4.17	4.93	6.35	6.99	6.15	4.69	3.3	3.82	8.31
Apolipoprotein C-II	0.15	0.16	0.09	0.09	0.02	0.01	0	0	0.11	0.05	0.02	0.06	0	0	0.1	0.04	0.07	0.04	0.47	0.39	0.26	0.28	0.1	0.16	0.71	0.68	0.15	0.16	0.65	0.67	0.59	0.22	0.28	0.34	0.45	0.57	6.91	8.65	7.77	6.37	6.12	4.82	9	8.92	9.43	7.75	5.02	6.88	8.13
Apolipoprotein C-III	0.49	0.57	0.64	0.56	0.38	0.39	0.35	0.4	0.42	0.45	0.42	0.51	0.54	0.5	0.65	0.61	0.54	0.45	3.46	3.32	1.46	1.48	1.98	1.9	5.43	5.7	2.06	1.71	4.97	5.58	3.98	3.04	2.55	2.7	3.53	3.56	6.55	7.37	7.87	7.57	5.9	6.68	7.55	7.16	9.36	8.65	8.77	8	9.17
Apolipoprotein C-IV	0	0	0	0.03	0	0	0	0	0	0	0	0	0	0	0	0	0	0.02	0.1	0.11	0.01	0.28	0.3	0.3	0.87	0.86	0.06	0.06	0.62	0.62	0.32	0.33	0.2	0.22	0.12	0.3	2.06	1.29	1.59	2.07	1.76	1.57	1.84	1.79	1.68	2.95	0.91	1	3.05
Apolipoprotein E	1.67	1.8	2	2.08	1.61	1.3	2.01	1.92	1.69	1.73	1.93	1.88	1.61	1.7	1.27	1.26	1.55	1.62	3.56	3.44	2.41	2.22	3.62	3.21	1.95	1.9	2.21	2.36	1.47	1.45	2.7	2.89	2.19	1.97	2.33	2.08	43.73	43.35	41.76	40.72	49.44	47.27	44.95	47.02	49.16	49.61	55.93	50.8	44.03
Apolipoprotein M	0.04	0.01	0.01	0.01	0.02	0.01	0.01	0.01	0	0.01	0.03	0.01	0.01	0.01	0.01	0	0.01	0.06	0.23	0.25	0.05	0.1	0.15	0.15	0.4	0.42	0.08	0.06	0.38	0.48	0.22	0.27	0.28	0.29	0.18	0.26	0.91	0.56	1.09	0.97	0.67	0.67	0.7	0.55	0.46	0.75	0.48	0.46	0.62
Clusterin	0.08	0.09	0.07	0.07	0.07	0.07	0.07	0.07	0.06	0.07	0.07	0.08	0.04	0.04	0.06	0.07	0.06	0.06	0.14	0.14	0.06	0.06	0.17	0.15	0.13	0.13	0.07	0.08	0.14	0.14	0.11	0.12	0.14	0.15	0.1	0.08	0.35	0.3	0.32	0.35	0.23	0.26	0.24	0.2	0.13	0.18	0.19	0.25	0.13
Complement C1q subcomponent subunit A																																					0.46	0.38	0.6	0.48	0.59	0.53	0.5	0.44	0.49	0.61	0.51	0.38	0.36
Complement C1q subcomponent subunit B	0.01	0	0.01	0.03	0.02	0.03	0.02	0.02	0.02	0.02	0.03	0.03	0.01	0.02	0.01	0.02	0.02	0.02	0.02	0.03	0.02	0.02	0.02	0.02	0.02	0.01	0.02	0.02	0.02	0.02	0.02	0.02	0.03	0.02	0.02	0.02	0.76	0.63	1.24	1.03	0.91	1.22	1	0.86	1.07	0.84	1.09	1.02	0.63
Complement C1q subcomponent subunit C																																					0.43	0.46	0.46	0.52	0.94	0.84	0.24	0.54	0.47	0.58	0.63	0.67	0.34
Complement C1s subcomponent	0.01	0.01	0.01	0.01	0.02	0.02	0.02	0.02	0.01	0.01	0.01	0.01	0.01	0.01	0.01	0.01	0.01	0.02	0.01	0.01	0.01	0.01	0.01	0.01	0.01	0.01	0.01	0.01	0.01	0.01	0.01	0.01	0.01	0.01	0.01	0.01	0.45	0.34	0.48	0.48	0.56	0.59	0.45	0.46	0.39	0.39	0.46	0.52	0.3
Complement C3	1.2	0.9	0.82	0.87	1.32	0.82	1.01	0.97	1.64	1.08	1.37	1.32	1.26	1.24	1.25	1.32	1.33	1.5	1.31	1.34	0.76	0.65	1.45	1.48	1.19	1.23	0.86	1.36	1.27	1.28	1.25	1.25	1.39	1.39	1.39	1.37	0.35	0.31	0.46	0.52	0.21	0.19	0.18	0.16	0.17	0.2	0.24	0.27	0.2
Fibrinogen-like 2																			0																		0.15	0.07	0.1	0.18	0.04	0.03	0.03	0.05	0.2	0.17	0.15	0.15	0.1
Platelet factor 4	0.02	0.02	0.02	0.01	0.01	0.02	0.01	0.01	0.02	0.01	0.01	0.01	0.01	0.01	0	0.01	0	0.02	0.02	0.02	0.03	0.02	0.06	0.06	0.02	0.03	0.02	0.02	0.01	0.01	0.01	0.01	0.07	0.04	0.02	0.04	0.09	0.1	0.06	0.29	0.05	0.09	0.08	0.09	0.08	0.33	0.11	0.22	0.12
Vitronectin	0.45	0.52	0.54	0.46	0.51	0.5	0.6	0.55	0.52	0.54	0.53	0.51	0.42	0.46	0.51	0.54	0.48	0.57	0.16	0.3	0.27	0.26	0.29	0.28	0.26	0.27	0.18	0.42	0.23	0.22	0.29	0.29	0.26	0.27	0.12	0.32	0.4	0.33	0.54	0.7	0.28	0.38	0.32	0.37	0.24	0.36	0.3	0.28	0.23
UP* complement binding																																					0.09	0.1	0.17	0.23	0.11	0.12	0.08	0.08	0.06	0.14	0.08	0.1	0.1
Ferritin																																					0.32	0.44	0.36	0.39	0.3	0.4	0.32	0.35	0.23	0.38	0.28	0.36	0.28
Serotransferrin	7.16	7.55	6.58	7.17	7.7	6.79	7.72	7.48	6.99	6.63	7.82	7.65	7.86	8.31	7.22	6.91	6.74	6.64	7.8	7.03	8.55	8.8	9.1	8.38	6.7	6.5	8.35	7.72	6.76	7.14	6.97	7.01	8.08	7.88	7.29	7.19	0.08	0.48	0.23	0.08	0.16	0.29	0.15	0.17	0.11	0.04	0.15	0.3	0.13
Alpha-1-antiproteise	0.13	0.1	0.16	0.16	0.11	0.13	0.11	0.1	0.09	0.12	0.15	0.13	0.11	0.1	0.15	0.17	0.1	0.17	0.13	0.14	0.15	0.13	0.16	0.17	0.15	0.15	0.18	0.17	0.17	0.19	0.2	0.14	0.18	0.2	0.14	0.17	0.28	0.21	0.22	0.19	0.13	0.13	0.12	0.14	0.05	0.09	0.08	0.1	0.06
Alpha-1-inhibitor 3	2.58	2.56	2.55	3.01	2.96	2.57	3.36	3.19	3.23	2.87	2.29	3	2.69	2.68	2.75	2.59	3	2.94	4.42	4.77	2.65	2.78	2.8	2.99	4.31	4.29	2.73	2.8	3.7	3.39	3.51	3.48	3.53	3.53	3.57	3.36	0.66	0.68	0.77	0.71	0.46	0.59	0.53	0.54	0.49	0.43	0.46	0.45	0.44
Alpha-1-macroglobulin	1.58	1.59	1.45	1.48	1.43	1.41	1.47	1.63	1.84	1.91	1.43	1.48	1.38	1.36	1.7	1.72	1.65	1.61	3.1	3.08	1.56	1.53	2.11	1.86	3.01	2.99	1.65	1.7	2.16	2.14	2.28	2.32	2.34	2.29	2.25	2.28	0.42	0.39	0.36	0.35	0.29	0.32	0.28	0.25	0.21	0.2	0.21	0.26	0.17
Alpha-2-HS-glycoprotein	4.43	4.24	5.09	5.38	5.46	7.2	8.1	7.87	6.98	6.73	7.95	7.49	5.27	5.73	7.03	7.34	6.23	4.75	4.24	4.2	5.35	5.39	4.24	4.68	3.84	3.51	5.44	5.59	4.42	4.13	5.2	4.69	5.18	4.71	4.64	4.84	0.77	0.64	0.7	0.58	0.42	0.42	0.64	0.39	0.29	0.26	0.48	0.49	0.31
Inter-alpha-trypsin inhibitor heavy chain 4	0.47	0.44	0.55	0.54	0.54	0.52	0.52	0.51	0.55	0.57	0.5	0.47	0.44	0.45	0.38	0.43	0.49	0.55	1.05	1.06	0.7	0.65	0.99	0.97	0.99	1.01	1.01	1.02	1	0.96	1.06	1.03	1.1	1.07	1.04	1.09	0.31	0.25	0.21	0.31	0.11	0.09	0.1	0.08	0.07	0.1	0.1	0.15	0.1
Ig kappa chain C region, B allele	0.56	0.71	0.61	0.68	0.94	0.92	0.51	0.61	0.58	0.55	0.77	0.68	0.36	0.52	0.44	0.54	0.69	0.67	0.31	0.26	0.5	0.53	0.22	0.18	0.24	0.25	0.66	0.51	0.52	0.55	0.26	0.27	0.39	0.41	0.44	0.44	0.22	0.35	0.07	0.18	0.46	0.28	0.11	0.17	0.07	0.09	0.12	0.24	0.15
Immunoglobulin heavy constant Mu	0	0	0	0	0	0	0	0	0	0	0	0	0	0	0	0	0	0	0	0	0	0	0	0	0	0	0	0	0	0	0	0	0	0	0	0	1.91	1.48	2.03	1.92	2.41	2.07	2.24	1.31	1.48	2.33	1.47	1.15	2.01
Haptoglobin	2.21	2.29	1.18	1.51	3.2	3.05	1.31	1.33	2.35	2.35	1.93	1.89	1.94	1.25	1.46	1.53	2.08	2.45	1.61	1.51	1.5	1.35	4.46	4.73	1.91	1.88	3.39	3.25	3.44	3.17	3.09	3.14	3.22	3.48	3.06	2.88	0.26	0.33	0.18	0.2	0.19	0.27	0.1	0.11	0.09	0.16	0.17	0.21	0.1
Peroxiredoxin-1																																					0.47	0.38	0.69	0.54	0.33	0.4	0.43	0.35	0.39	0.49	0.37	0.4	0.27
Peroxiredoxin-2																																					0.56	0.34	0.57	0.42	0.39	0.33	0.35	0.33	0.31	0.29	0.32	0.35	0.24
Peroxiredoxin-4																																					0.62	0.47	0.49	0.73	0.51	0.57	0.54	0.6	0.47	0.45	0.42	0.44	0.38
Hemopexin	3.27	3.96	3.27	3.99	2.84	3.3	2.87	3.1	3.38	3.49	2.86	3.2	2.79	2.72	3.01	3.39	3.39	3.34	2.58	2.01	2.16	2.55	2.97	2.75	1.7	1.69	2.66	2.71	2.3	2.19	2.15	2.23	2.38	2.46	2.33	2.49	0.24	0.24	0.18	0.22	0.11	0.15	0.13	0.12	0.1	0.09	0.12	0.16	0.06
Histidine triad nucleotide binding protein 2	0	0	0	0	0	0	0	0	0	0	0	0	0	0	0	0	0	0	0	0	0	0	0	0	0.01	0.01	0	0	0	0.01	0.01	0	0	0	0	0	0.25	0.2	0.26	0.21	0.24	0.16	0.17	0.13	0.16	0.12	0.11	0.11	0.1
Killer cell lectin-like receptor subfamily B member 1A																																					0.13	0	0	0.62	0	0.26	0	0.26	0.19	0.57	0.34	0.3	0.29
Kinesin family member 16B																																					0	0	0	0	0	0	0	0	0	0.53	0	0.29	0.19
L-lactate dehydrogese A chain																																					0.31	0.2	0.18	0.52	0.32	0.41	0.22	0.26	0.21	0.3	0.22	0.21	0.26
L-lactate dehydrogese B chain																																					0.57	0.45	0.56	0.64	0.64	0.52	0.46	0.4	0.39	0.68	0.49	0.43	0.45
Protein AMBP	0.77	0.73	0.74	0.73	0.9	0.73	0.77	0.77	0.79	0.86	0.69	0.71	0.78	0.8	0.71	0.77	0.76	0.83	1.27	1.29	0.62	0.69	1.31	1.39	1.27	1.27	1.04	1.6	1.07	1.01	1.03	0.96	1.23	1.3	0.95	1.33	0.21	0.2	0.27	0.31	0.11	0.14	0.13	0.17	0.06	0.06	0.12	0.21	0.09
Serine (Or cysteine) proteise inhibitor	0.14	0.16	0.19	0.14	0.16	0.15	0.19	0.2	0.2	0.19	0.17	0.18	0.14	0.14	0.12	0.14	0.16	0.17	0.21	0.19	0.17	0.17	0.22	0.2	0.18	0.17	0.18	0.19	0.19	0.17	0.2	0.21	0.19	0.2	0.19	0.2	0.35	0.24	0.3	0.42	0.08	0.12	0.16	0.17	0.07	0.11	0.17	0.19	0.16
Serine protease inhibitor A3K	1.31	1.23	1.25	1.18	1.15	1.18	1.47	1.44	1.45	1.44	1.25	1.24	1.31	1.38	1.41	1.46	1.48	1.58	0.43	0.43	0.6	0.63	0.49	0.5	0.34	0.32	0.78	0.71	0.28	0.31	0.56	0.54	0.47	0.5	0.53	0.61	0.57	0.55	0.51	0.79	0.27	0.34	0.38	0.37	0.22	0.29	0.32	0.38	0.3
Serum albumin	44.28	43.14	42.46	41.85	40.56	41.93	41.7	42.75	39.74	40.49	41.36	41.07	47.08	46.88	44.76	43.44	44.15	41.55	30.19	31.67	44.62	45.54	34.08	33.48	25.56	26.08	34.24	35.17	28.86	26.66	31.65	32.68	30.34	29.6	31.3	30.54	7.2	6.69	5.56	5.7	4.66	5.2	4.39	3.65	3.49	3.05	3.39	3.86	2.92
Serum amyloid A protein	0	0	0	0	0	0	0	0	0	0	0	0	0	0	0	0	0	0	0.02	0.01	0	0	0.01	0.01	0.05	0.05	0	0	0.05	0.05	0.01	0.01	0.02	0.02	0.01	0.01	0.22	0.15	0.37	0.61	0.13	0.35	0.13	0.25	0.12	0.39	0.17	0.3	0.22
Serum paraoxose/arylesterase 1	0.01	0.02	0.02	0	0	0.01	0	0	0.02	0	0	0	0	0	0.01	0	0	0	0.05	0.05	0.03	0.03	0.04	0.05	0.1	0.09	0.05	0.01	0.1	0.12	0.1	0.07	0.08	0.09	0.09	0.09	0.22	0.2	0.23	0.25	0.15	0.13	0.11	0.13	0.09	0.14	0.11	0.13	0.12
[truncated: 23 more columns]

## Sheet: Fig 3d
	1		2		3		4		5		6		7		8		LP		9		10		11		12		13		14		15		16		OP
Apolipoprotein A-I	3.2	5.24	6.16	4.6	5.79	5.58	4.72	4.14	3.11	1.82	3.82	4.62	4.01	3.73	5.26	1.68	4.6	2.63	1.68	1.45	1.42	1.36	1.98	1.81	2.67	2.54	2.08	1.88	3.2	2.19	1.69	1.39	3.64	2.66	3.38	2.36
Apolipoprotein A-II	5.74	5.05	4.79	4.49	4.27	4.07	5	4.26	4	3.72	3.46	3.37	5.68	5.53	5.91	15.13	3.06	3.46	7.74	9.17	12.57	10.75	9.28	9.06	8.03	9.42	9.25	10.15	8.46	9.21	7.59	7.84	8.87	8.4	7.54	6.56
Apolipoprotein A-IV	1.85	2.04	2.29	1.99	2.15	2.38	1.93	1.86	1.64	1.37	1.74	2.14	2.09	2.12	2.2	1.27	1.97	1.74	0.59	0.57	0.57	0.47	0.63	0.62	1.77	1.52	1.39	1.58	0.4	0.46	0.45	0.48	1	1.04	1.1	0.97
Apolipoprotein B	0.5	0.52	0.49	0.49	0.46	0.47	0.5	0.39	0.44	0.46	0.37	0.41	0.5	0.6	0.48	0.28	0.47	0.38	0.4	0.27	0.28	0.3	0.46	0.46	0.25	0.33	0.32	0.36	0.39	0.32	0.31	0.36	0.35	0.38	0.44	0.44
Apolipoprotein C-I	4.59	3.96	2.77	4.59	4.17	4.93	6.35	6.99	6.15	4.69	3.3	3.82	8.31	7.62	8.29	0.57	5.03	2.07	11.67	6.03	4.81	6.7	8.88	4.45	5.41	6.72	5.82	4.19	8.47	6.94	7.45	11	9.16	7.95	7.24	6.95
Apolipoprotein C-II	6.91	8.65	7.77	6.37	6.12	4.82	9	8.92	9.43	7.75	5.02	6.88	8.13	12.66	8.7	14.48	9.48	9.49	19.04	18.32	20.44	21.52	19.16	23.06	13.95	12.35	19.75	16.39	19.85	24.89	23.11	20.91	15.82	18.16	19.77	18.27
Apolipoprotein C-III	6.55	7.37	7.87	7.57	5.9	6.68	7.55	7.16	9.36	8.65	8.77	8	9.17	9.87	9.92	14.16	8.62	5.56	33.78	37.01	19.29	32.19	27.41	33.77	21.16	29.15	24.16	25.44	33.02	31.18	29.68	27.63	28.73	29.76	27.12	30.77
Apolipoprotein C-IV	2.06	1.29	1.59	2.07	1.76	1.57	1.84	1.79	1.68	2.95	0.91	1	3.05	2.96	1.89	2.98	1.93	1.87	4.76	5.19	7.26	5.84	7.11	5.52	3.31	3.36	4.15	4.32	6.09	5.42	5.4	6.67	3.79	4.06	5.5	5.73
Apolipoprotein E	43.73	43.35	41.76	40.72	49.44	47.27	44.95	47.02	49.16	49.61	55.93	50.8	44.03	37.97	39.15	34.05	45.08	59.31	13.78	15.06	26.85	14.31	18.08	12.38	34	25.2	25.19	27.68	11.6	11.07	17.07	17.89	20.51	20.32	17.09	18.43
Apolipoprotein M	0.91	0.56	1.09	0.97	0.67	0.67	0.7	0.55	0.46	0.75	0.48	0.46	0.62	0.78	0.7	1.04	0.7	0.71	0.96	0.99	0.62	0.76	1.53	1.48	0.87	1.68	0.68	0.73	1.53	1.19	1.14	1.16	1.3	1.17	1.53	1.17
Clusterin	0.35	0.3	0.32	0.35	0.23	0.26	0.24	0.2	0.13	0.18	0.19	0.25	0.13	0.14	0.22	0.01	0.2	0.06	0.07	0.06	0.01	0.06	0.03	0.02	0.01	0.13	0.04	0.08	0.02	0.08	0.07	0.1	0.1	0.13	0.08	0.07
Complement C1q subcomponent subunit A	0.46	0.38	0.6	0.48	0.59	0.53	0.5	0.44	0.49	0.61	0.51	0.38	0.36	0.37	0.31	0.48	0.43	0.48	0.13	0.1	0.16	0.16	0.05	0.1	0.42	0.28	0.24	0.2	0.13	0.12	0.19	0.12	0.2	0.17	0.11	0.11
Complement C1q subcomponent subunit B	0.76	0.63	1.24	1.03	0.91	1.22	1	0.86	1.07	0.84	1.09	1.02	0.63	0.65	0.59	0.61	0.71	0.54	0.24	0.19	0.29	0.19	0.12	0.06	0.58	0.34	0.31	0.36	0.14	0.14	0.23	0.17	0.27	0.24	0.44	0.17
Complement C1q subcomponent subunit C	0.43	0.46	0.46	0.52	0.94	0.84	0.24	0.54	0.47	0.58	0.63	0.67	0.34	0.47	0.4	0.85	0.39	0.57	0.13	0.16	0.31	0.2	0.07	0.08	0.35	0.2	0.19	0.24	0.1	0.12	0.18	0.12	0.14	0.18	0.1	0.1
Complement C1s subcomponent	0.45	0.34	0.48	0.48	0.56	0.59	0.45	0.46	0.39	0.39	0.46	0.52	0.3	0.31	0.29	0.13	0.3	0.15	0.09	0.07	0.05	0.07	0.03	0.03	0.09	0.18	0.06	0.08	0.05	0.05	0.07	0.04	0.08	0.06	0.07	0.05
Complement C3	0.35	0.31	0.46	0.52	0.21	0.19	0.18	0.16	0.17	0.2	0.24	0.27	0.2	0.23	0.22	0.16	0.28	0.19	0.05	0.06	0.06	0.04	0.03	0.06	0.12	0.15	0.08	0.1	0.05	0.05	0.05	0.06	0.09	0.09	0.1	0.1
Fibrinogen-like 2	0.15	0.07	0.1	0.18	0.04	0.03	0.03	0.05	0.2	0.17	0.15	0.15	0.1	0.15	0.04	0	0.07	0	0.05	0.02	0	0.01	0	0	0	0	0.03	0.04	0.04	0.02	0.11	0.02	0.07	0.01	0.01	0
Platelet factor 4	0.09	0.1	0.06	0.29	0.05	0.09	0.08	0.09	0.08	0.33	0.11	0.22	0.12	0.15	0.14	0.18	0.11	0.3	0.11	0.07	0.1	0.1	0.07	0.06	0.16	0.21	0.1	0.27	0.02	0.1	0.13	0.13	0.27	0.26	0.13	0.14
Vitronectin	0.4	0.33	0.54	0.7	0.28	0.38	0.32	0.37	0.24	0.36	0.3	0.28	0.23	0.24	0.35	0.36	0.45	0.41	0.09	0.08	0.07	0.1	0.08	0.06	0.18	0.16	0.19	0.13	0.09	0.06	0.08	0.08	0.09	0.1	0.22	0.17
UP* complement binding	0.09	0.1	0.17	0.23	0.11	0.12	0.08	0.08	0.06	0.14	0.08	0.1	0.1	0.09	0.06	0.07	0.17	0.11	0.18	0.13	0.19	0.16	0.1	0.08	0.3	0.24	0.17	0.13	0.05	0.05	0.14	0.16	0.16	0.19	0.18	0.17
Ferritin	0.32	0.44	0.36	0.39	0.3	0.4	0.32	0.35	0.23	0.38	0.28	0.36	0.28	0.36	0.3	0.05	0.41	0	0.05	0	0.03	0.08	0	0	0	0.07	0	0	0	0	0	0	0	0	0	0
Serotransferrin	0.08	0.48	0.23	0.08	0.16	0.29	0.15	0.17	0.11	0.04	0.15	0.3	0.13	0.16	0.32	0.03	0.14	0.07	0.14	0.16	0.12	0.13	0.07	0.27	0.09	0.08	0.09	0.08	0.29	0.31	0.09	0.09	0.12	0.12	0.36	0.43
Alpha-1-antiproteinase	0.28	0.21	0.22	0.19	0.13	0.13	0.12	0.14	0.05	0.09	0.08	0.1	0.06	0.09	0.1	0.04	0.14	0	0.03	0.05	0.01	0.05	0.01	0.08	0.02	0.05	0.03	0.04	0.08	0.07	0.04	0	0	0	0.11	0.04
Alpha-1-inhibitor 3	0.66	0.68	0.77	0.71	0.46	0.59	0.53	0.54	0.49	0.43	0.46	0.45	0.44	0.44	0.44	0.39	0.51	0.28	0.28	0.49	0.12	0.2	0.19	0.37	0.21	0.28	0.14	0.17	0.32	0.3	0.2	0.17	0.21	0.19	0.33	0.31
Alpha-1-macroglobulin	0.42	0.39	0.36	0.35	0.29	0.32	0.28	0.25	0.21	0.2	0.21	0.26	0.17	0.21	0.28	0.14	0.27	0.12	0.22	0.29	0.08	0.13	0.12	0.14	0.13	0.18	0.1	0.11	0.19	0.19	0.14	0.13	0.18	0.14	0.16	0.16
Alpha-2-HS-glycoprotein	0.77	0.64	0.7	0.58	0.42	0.42	0.64	0.39	0.29	0.26	0.48	0.49	0.31	0.38	0.55	0.47	0.36	0.18	0.03	0.03	0.1	0.03	0.02	0.08	0.04	0.06	0.08	0.06	0.06	0.06	0.01	0.02	0.04	0.04	0.06	0.05
Inter-alpha-trypsin inhibitor heavy chain 4	0.31	0.25	0.21	0.31	0.11	0.09	0.1	0.08	0.07	0.1	0.1	0.15	0.1	0.11	0.08	0.06	0.06	0.05	0.03	0.01	0.01	0.01	0.02	0.01	0.02	0.02	0.02	0.03	0.01	0.02	0	0.01	0.02	0.02	0.03	0.03
Ig kappa chain C region, B allele	0.22	0.35	0.07	0.18	0.46	0.28	0.11	0.17	0.07	0.09	0.12	0.24	0.15	0.06	0.31	0	0.26	0	0.01	0.02	0	0.04	0	0	0	0	0	0	0	0	0	0.04	0	0	0	0
Immunoglobulin heavy constant Mu	1.91	1.48	2.03	1.92	2.41	2.07	2.24	1.31	1.48	2.33	1.47	1.15	2.01	1.47	1.19	4.37	1.6	2.83	0.4	0.44	1.41	0.51	1.42	0.77	2.23	0.86	1.52	1.26	0.84	0.75	0.93	0.74	1.07	0.97	0.72	0.64
Haptoglobin	0.26	0.33	0.18	0.2	0.19	0.27	0.1	0.11	0.09	0.16	0.17	0.21	0.1	0.16	0.13	0.03	0.19	0.09	0.05	0.08	0.04	0.06	0.07	0.16	0.08	0.19	0.08	0.1	0.18	0.19	0.08	0.07	0.09	0.07	0.17	0.17
Peroxiredoxin-1	0.47	0.38	0.69	0.54	0.33	0.4	0.43	0.35	0.39	0.49	0.37	0.4	0.27	0.27	0.37	0.03	0.35	0.08	0.1	0.06	0.02	0.05	0.05	0.03	0.04	0.08	0.06	0.01	0.05	0.04	0.12	0.05	0.1	0.06	0.08	0.06
Peroxiredoxin-2	0.56	0.34	0.57	0.42	0.39	0.33	0.35	0.33	0.31	0.29	0.32	0.35	0.24	0.3	0.25	0.39	0.3	0.57	0.1	0.11	0.3	0.16	0.18	0.18	0.4	0.21	0.36	0.31	0.17	0.14	0.19	0.13	0.2	0.17	0.2	0.15
Peroxiredoxin-4	0.62	0.47	0.49	0.73	0.51	0.57	0.54	0.6	0.47	0.45	0.42	0.44	0.38	0.45	0.34	0.38	0.49	0.42	0.13	0.07	0.17	0.11	0.08	0.1	0.23	0.16	0.22	0.13	0.09	0.06	0.14	0.08	0.15	0.08	0.11	0.11
Hemopexin	0.24	0.24	0.18	0.22	0.11	0.15	0.13	0.12	0.1	0.09	0.12	0.16	0.06	0.09	0.14	0.12	0.15	0.06	0.04	0.06	0.04	0.04	0.03	0.09	0.03	0.05	0.04	0.04	0.1	0.08	0.03	0.03	0.04	0.05	0.1	0.11
Histidine triad nucleotide binding protein 2	0.25	0.2	0.26	0.21	0.24	0.16	0.17	0.13	0.16	0.12	0.11	0.11	0.1	0.1	0.19	0.33	0.26	0.18	0.05	0.09	0.13	0.08	0.07	0.15	0.14	0.1	0.09	0.09	0.14	0.12	0.07	0.06	0.05	0.08	0.19	0.18
Killer cell lectin-like receptor subfamily B member 1A	0.13	0	0	0.62	0	0.26	0	0.26	0.19	0.57	0.34	0.3	0.29	0.35	0.17	0	0.36	0	0.08	0	0	0	0	0	0	0	0	0	0	0	0	0	0	0	0	0
Kinesin family member 16B	0	0	0	0	0	0	0	0	0	0.53	0	0.29	0.19	0.68	0.14	0	0	0	0.01	0	0	0	0	0	0	0	0	0	0	0	0	0	0	0	0	0
L-lactate dehydrogenase A chain	0.31	0.2	0.18	0.52	0.32	0.41	0.22	0.26	0.21	0.3	0.22	0.21	0.26	0.21	0.18	0.1	0.2	0.14	0.05	0.06	0.1	0.06	0.12	0.06	0.16	0.11	0.11	0.07	0.08	0.07	0.08	0.08	0.09	0.1	0.07	0.04
L-lactate dehydrogenase B chain	0.57	0.45	0.56	0.64	0.64	0.52	0.46	0.4	0.39	0.68	0.49	0.43	0.45	0.48	0.4	0.33	0.41	0.39	0.11	0.12	0.23	0.15	0.24	0.17	0.31	0.25	0.26	0.29	0.15	0.16	0.21	0.16	0.24	0.23	0.19	0.17
Protein AMBP	0.21	0.2	0.27	0.31	0.11	0.14	0.13	0.17	0.06	0.06	0.12	0.21	0.09	0.17	0.26	0.28	0.06	0.15	0.03	0.04	0.05	0.04	0.05	0.08	0.08	0.09	0.11	0.1	0.06	0.05	0.05	0.03	0.07	0.04	0.05	0.06
Serine (Or cysteine) proteinase inhibitor	0.35	0.24	0.3	0.42	0.08	0.12	0.16	0.17	0.07	0.11	0.17	0.19	0.16	0.2	0.22	0.18	0.1	0.06	0.03	0	0.07	0.03	0.01	0.02	0.07	0.07	0.02	0.01	0.01	0.01	0.01	0.02	0.02	0.03	0.03	0.02
Serine protease inhibitor A3K	0.57	0.55	0.51	0.79	0.27	0.34	0.38	0.37	0.22	0.29	0.32	0.38	0.3	0.4	0.52	0.1	0.25	0.06	0.01	0.01	0	0.01	0	0.01	0	0.01	0.01	0.01	0	0	0	0	0	0	0.01	0.01
Serum albumin	7.2	6.69	5.56	5.7	4.66	5.2	4.39	3.65	3.49	3.05	3.39	3.86	2.92	3.06	4.78	1.8	6.09	2.61	1.25	1.82	0.82	1.8	1.16	2.84	1	1.45	1.18	1.49	2.4	2.56	1.04	0.92	1.43	1.13	3.57	3.48
Serum amyloid A protein	0.22	0.15	0.37	0.61	0.13	0.35	0.13	0.25	0.12	0.39	0.17	0.3	0.22	0.31	0.35	0.11	0.22	0.03	0.19	0.05	0.04	0.04	0.23	0.13	0.03	0.11	0.1	0.11	0.21	0.12	0.15	0.07	0.11	0.15	0.21	0.11
Serum paraoxonase/arylesterase 1	0.22	0.2	0.23	0.25	0.15	0.13	0.11	0.13	0.09	0.14	0.11	0.13	0.12	0.16	0.14	0.16	0.06	0.06	0.03	0.02	0.03	0.03	0.04	0.03	0.04	0.06	0.04	0.04	0.04	0	0.03	0.02	0.03	0.03	0.03	0.02

## Sheet: Fig 4a
PC
Lean									Obese
173.21	212.21	175.39	198.29	204.82	206.54	202.46	192.54	189.87	593.69	460.72	539.33	460.67	641.2	727.66	645.28	605.04	532.23
LPC
Lean									Obese
489.44	519.08	392.21	595.12	456.99	495.59	534.13	475.47	456.74	1500.4	866.98	1007.51	672.96	1235.58	1235.65	1212	1189.5	1339.23
PE
Lean									Obese
0.96	1.21	0.83	0.75	0.98	1.16	1.35	1.68	1.35	3.26	5.7	2.88	2.27	5.79	6.4	6.68	6.3	2.89
SM
Lean									Obese
17.3	9.58	12.29	7.72	10.71	10.36	9.71	8.98	9.21	9.95	23.19	14.1	17	20.29	12.64	17.01	15.8	18.29

[truncated: 31 more sheets: Fig 4b, Fig 5b, Fig 5d, Fig 5e, Fig 6a, Fig 6b, Fig 6c, Fig 6d, Fig S1, Fig S5a, Fig S5b, Fig S6a, Fig S7, Fig S8b, Fig S9, Fig S10a, Fig S10b, Fig S10c, Fig S10d, Fig S11a …]
